# Supplementary material for: Drug response profiles in patient-derived cancer cells across histological subtypes of ovarian cancer: real-time therapy tailoring for a patient with low-grade serous carcinoma
Source: Br J Cancer. 2022 Dec 7;128(4):678–90. doi: 10.1038/s41416-022-02067-z (PMC9938120; doi:10.1038/s41416-022-02067-z)
Supplement: Supplementary file 2 — Supplementary Tables [file 41416_2022_2067_MOESM2_ESM.xlsx]

## Sheet: Table S1A
Table S1A. Clinical characteristics and main oncogenic aberrations for EOC patient cases and respective PDCs. HGSOC - high-grade serous ovarian carcinoma, LGSOC - low-grade serous ovarian carcinoma, MUCOC - mucinous ovarian cancer, NACT - neoadjuvant chemotherapy, CT – chemotherapy, PFS-progression-free survival, OS - overall survival, wt – wildtype, N/A - not available.
Patient ID	Histological OC subtype	Age at diagnosis	Stage	Disease stage	Sample type	Prior treatment	Clinical platinum sensitivity	Subsequent treatment after sample was obtained	PFS after sample was taken (months)	OS after sample was taken (months)	Key oncogenic aberrations
FMOC04	HGSOC	71	IVA	Recurrent (Perioneal metastases)	Ascites	CT 6x	Resistant	Gemcitabine	0 (progressive disease)	7	TP53 p.R175H, CCNE1 Amp, MECOM Amp, PIK3CA gain
FMOC09	HGSOC	69	IIIc	Primary	Tissue	NACT (paclitaxel-carboplatin x 5)	Sensitive based on response to NACT	Gemcitabine - carbolatin + bevazicumab	N/A	Alive (71)	TP53 p.R283P, CCNE1 Amp, MECOM Amp, PIK3CA Amp, FNBP4-PTPMT1 fusion
FMOC11	HGSOC	69	IVA	Primary	Tissue	NACT (paclitaxel- carboplatin x 3 + doxorubicin- carboplatin x 1)	Sensitive based on response to NACT	Pegylated liposomal doxorubicin + carboplatin	11	35	TP53 frameshift, MYC Amp, KRAS Amp, PIK3CA gain, ING5-THAP4 fusion, ROCK1-SS18 fusion
FMOC14	HGSOC	64	IIIc	Peritoneal metastases	Ascites	Multiple rounds of CT	Resistant	Ebirubicin x2	0 (progressive disease)	4	TP53 p.A161T, broad CNV changes incl. PIK3CA gain
FMOC24	HGSOC	75	IIIC	Primary, progressive	Ascites	CT 6x	Resistant	Etoposide	0 (progressive disease)	2	TP53 p.R273C, CCNE1 and KRAS Amp, PIK3CA gain, RCC1-UBE2D2 fusion
FMOC02 (FMOC02_1 FMOC02_2 FMOC02_3)	LGSOC	32	IIIc	Recurrent (Peritoneal metastases)	1) Ascites (FMOC02_1) 2) Needle biopsy (FMOC02_2) 3) Ascites (FMOC02_3)	Multiple rounds of CT	Resistant	See Fig. 6B	See Fig. 6B	Alive (89)	TP53 wt, CLU-NRG1 fusion, CDKN2A/B loss
FMOC17	LGSOC	70	IVA	Primary	Tissue	NACT (paclitaxel-carboplatin x 3)	Resistant	Pegylated liposomal doxorubicin + carboplatin	7	28	TP53 wt, CDKN2A partial loss, chr 19q13.4 gain
FMOC25 (FMOC25_1 FMOC25_2)	LGSOC	33	IIIC	Primary, progressive	1) Tissue (FMOC25_1) 2) Tissue (FMOC25_2)	1st sample (FMOC25_1): no prior treatment 2nd sample (FMOC25_2): (paclitaxel-carboplatin x 5)	Resistant	After 1st surgery: paclitaxel-carboplatin After 2nd surgery: topotecan + bevazicumab	After 1st surgey: 4 After 2nd surgery: 7	After 2nd surgery: 13	TP53 wt, TACSTD2-OMA1 fusion, CDKN2A/B loss
FMOC27	LGSOC	30	IIIC	Primary	Tissue	No prior treatment	Resistant	Adjuvant treatment: paclitaxel-carboplatin x6 and bevacizumab-maintenance	5	Alive (5)	TP53 wt, CDKN2A/B loss
FMOC28	LGSOC	35	IVB	Primary	Tissue	No prior treatment	Resistant	Adjuvant treatment: paclitaxel-carboplatin x3, DKx2 and bevacizumab-maintenance	4	Alive (4)	TP53 wt, CDKN2A/B loss
FMOC03	MUCOC	52	IC	Primary	Tissue	Paclitaxel-carboplatin x 5, docetaxel-carboplatin x 1	Resistant	Cisplatin-etoposide x 3, gemcitabine-Herceptin x 1	0 (progressive disease)	9	TP53 p.G244V, WT1 p.H469Y, ERBB2 Amp.
FMOC06	MUCOC	27	IA	Recurrent	Ascites	Paclitaxel-carboplatin x 4, carboplatin x 2	Resistant	CK x 4, gemcitabine x 4, vinorelbine x 3, Mekinist	0 (progressive disease)	9	TP53 p.S215N, KRAS p.G12D, CDKN2A/B loss
FMOC22	MUCOC	55	IVB	Recurrent	Ascites	Paclitaxel-carboplatin x 3, doxorubicin-carboplatin x1	Resistant	No treatment, palliative care	0 (progressive disease)	3	TP53 p.D281H, KRAS p.G12V, CDKN2A/B loss

## Sheet: Table S1B
Table S1B. Cell culturing details for PDCs related to drug testing experiments.
Patient ID	Histological OC subtype	Sample type	PDCs proliferation rate (fold rate for 72h)	PDCs in culture before DSRT
FMOC04	HGSOC	Ascites	1.9	1,5 months
FMOC09	HGSOC	Tissue	2.3	1 month
FMOC11	HGSOC	Tissue	2.2	1 month
FMOC14	HGSOC	Ascites	1.8	1 month
FMOC24	HGSOC	Ascites	1.9	1 month
FMOC02 (FMOC02_1 FMOC02_2 FMOC02_3)	LGSOC	1) Ascites (FMOC02_1) 2) Needle biopsy (FMOC02_2) 3) Ascites (FMOC02_3)	1) 1,9 2) 2,0 3) 2,2	1) 2 weeks 2) 1 month 3) 1 month
FMOC17	LGSOC	Tissue	2.2	1 month
FMOC25 (FMOC25_1 FMOC25_2)	LGSOC	1) Tissue (FMOC25_1) 2) Tissue (FMOC25_2)	1) 1,8 2) 2	1) 2 weeks 2) 1 month
FMOC27	LGSOC	Tissue	2	3 weeks
FMOC28	LGSOC	Tissue	1.8	1 month
FMOC03	MUCOC	Tissue	2.3	1 month
FMOC06	MUCOC	Ascites	2	1 month
FMOC22	MUCOC	Ascite	2.2	1 month

## Sheet: Table S1C
Table S1C. List of EOC PDCs screened with individual drug libraries.
FO4B (525 compounds)	FO5A (527 compounds)
FMOC25_1	FMOC2_1
	FMOC2_2
	FMOC2_3
	FMOC03
	FMOC04
	FMOC06
	FMOC09
	FMOC11
	FMOC14
	FMOC17
	FMOC24
	FMOC25_2
	FMOC27
	FMOC28

## Sheet: Table S1D
Table S1D. Drug library FO4B
Drug name	Drug mechanism/targets	Drug class	Min.Conc.tested (nM)	Max.Conc.tested (nM)	Solvent	FMOC25_1			FO4B nr of drugs:
Idarubicin	Topoisomerase II inhibitor	A. Conv. Chemo	0.1	1000	DMSO	9.2		A. Conv. Chemo	74
Auranofin	Antirheumatic agent	A. Conv. Chemo	0.2	2500	DMSO	0		B. Kinase inhibitor	262
Camptothecin	Topoisomerase I inhibitor	A. Conv. Chemo	0.5	5000	DMSO	17		C. Rapalog	5
Plicamycin	RNA synthesis inhibitor	A. Conv. Chemo	1	10000	DMSO	7		D. Immunomodulatory	14
Bortezomib	Proteasome inhibitor (26S subunit)	A. Conv. Chemo	0.1	1000	DMSO	27.2		E. Differentiating/ epigenetic modifier	61
Clofarabine	Antimetabolite; Purine analog	A. Conv. Chemo	1	10000	DMSO	8.5		F. Hormone therapy	22
Lomustine	Alkylating nitrosourea compound	A. Conv. Chemo	1	10000	DMSO	0		G. Apoptotic modulator	22
Vincristine	Mitotic inhibitor. Vinca alkaloid microtubule depolymerizer	A. Conv. Chemo	0.1	1000	DMSO	9.4		H. Metabolic modifier	16
Vinorelbine	Mitotic inhibitor. Vinca alkaloid microtubule depolymerizer	A. Conv. Chemo	1	10000	DMSO	17.7		I. Kinesin inhibitor	3
Altretamine	Formaldehyde release, alkylating agent	A. Conv. Chemo	1	10000	DMSO	0		J. NSAID (Nonsteroidal anti-inflammatory drug)	2
Vinblastine	Mitotic inhibitor. Vinca alkaloid microtubule depolymerizer	A. Conv. Chemo	0.1	1000	DMSO	10.9		K. HSP inhibitor	9
Chlorambucil	Nitrogen mustard alkylating agent	A. Conv. Chemo	1	10000	DMSO	0		X. Other	34
Dacarbazine	Alkylating agent	A. Conv. Chemo	1	10000	DMSO	0		Total nr of drugs:	524
Cyclophosphamide	Alkylating agent	A. Conv. Chemo	4	40000	DMSO	0
Cytarabine	Antimetabolite, interferes with DNA synthesis	A. Conv. Chemo	1	10000	DMSO	3.4
Fluorouracil	Antimetabolite	A. Conv. Chemo	1	10000	DMSO	3.1
Ifosfamide	Nitrogen mustard alkylating agent	A. Conv. Chemo	1	10000	DMSO	0
Melphalan	Nitrogen mustard alkylating agent	A. Conv. Chemo	1.2	12500	AQ	0
Mitoxantrone	Topoisomerase II inhibitor	A. Conv. Chemo	0.1	1000	DMSO	0.3
Paclitaxel	Mitotic inhibitor, taxane microtubule stabilizer	A. Conv. Chemo	0.1	1000	DMSO	6.7
Procarbazine	Alkylating agent	A. Conv. Chemo	1	10000	DMSO	0
Topotecan	Topoisomerase I inhibitor. Camptothecin analog	A. Conv. Chemo	1	10000	DMSO	12.7
Temozolomide	Alkylating agent	A. Conv. Chemo	10	100000	DMSO	0
Mechlorethamine	Nitrogen mustard alkylating agent	A. Conv. Chemo	10	100000	DMSO	0
Mitotane	Antineoplastic agent	A. Conv. Chemo	1	10000	DMSO	0
Allopurinol	Xanthine oxidase inhibitor	A. Conv. Chemo	1	10000	DMSO	1.3
Busulfan	Alkylating antineoplastic agent	A. Conv. Chemo	10	100000	DMSO	0
Hydroxyurea	Antineoplastic agent	A. Conv. Chemo	10	100000	DMSO	0.5
Mercaptopurine	Antimetabolite	A. Conv. Chemo	1	10000	DMSO	1.6
Thioguanine	Antimetabolite; Purine analog	A. Conv. Chemo	1	10000	DMSO	5.3
Carmustine	Alkylating agent	A. Conv. Chemo	1	10000	DMSO	0.4
Thio-TEPA	Alkylating agent	A. Conv. Chemo	5	50000	DMSO	0.7
Pipobroman	Alkylating agent	A. Conv. Chemo	1	10000	DMSO	1.6
SN-38	Active metabolite of irinotecan. Topoisomerase I inhibitor	A. Conv. Chemo	1	10000	DMSO	24.4
Raltitrexed	DHFR/GARFT/thymidylate synthase inhibitor	A. Conv. Chemo	0.1	1000	DMSO	0.1
Irinotecan	Topoisomerase I inhibitor. Camptothecin prodrug analog	A. Conv. Chemo	1	10000	DMSO	5.1
ABT-751	Mitotic inhibitor. Colchicine site binding microtubule depolymerizer.	A. Conv. Chemo	1	10000	DMSO	5
Amonafide	Topoisomerase II inhibitor / DNA intercalator	A. Conv. Chemo	1	10000	DMSO	6.8
Indibulin	Mitoric inhibitor. Microtubule depolymerizer	A. Conv. Chemo	1	10000	DMSO	5.5
Nelarabine	Nucleoside analog, DNA, RNA synth inhibitor	A. Conv. Chemo	1	10000	DMSO	0
Patupilone	Mitotic inhibitor, epothilone microtubule stabilizer	A. Conv. Chemo	0.1	1000	DMSO	9.3
Docetaxel	Mitotic inhibitor, taxane microtubule stabilizer	A. Conv. Chemo	0.1	1000	DMSO	12.1
Pentostatin	Antimetabolite; Purine analog	A. Conv. Chemo	1	10000	DMSO	0
Estramustine	Alkylating agent	A. Conv. Chemo	1	10000	AQ	0
Floxuridine	Antimetabolite; Analog of 5-fluorouracil	A. Conv. Chemo	1	10000	DMSO	0.5
Gemcitabine	Antimetabolite; Nucleoside analog	A. Conv. Chemo	0.1	1000	DMSO	7.6
Teniposide	Topoisomerase II inhibitor	A. Conv. Chemo	1	10000	DMSO	6.4
Dactinomycin	RNA and DNA synthesis inhibitor	A. Conv. Chemo	0.1	1000	DMSO	23.3
Streptozocin	Alkylating glucosamine-nitrosourea agent	A. Conv. Chemo	1	10000	DMSO	0
Cladribine	Antimetabolite; Purine analog	A. Conv. Chemo	0.1	1000	DMSO	2.4
Mitomycin C	Antineoplastic anatibiotic; DNA crosslinker	A. Conv. Chemo	1	10000	DMSO	3.6
Carboplatin	Platinum-based antineoplastic agent	A. Conv. Chemo	10	100000	AQ	1.3
Cisplatin	Platinum-based antineoplastic agent	A. Conv. Chemo	10	100000	AQ	7.3
Oxaliplatin	Platinum-based antineoplastic agent	A. Conv. Chemo	10	100000	AQ	8.9
Uramustine	Alkylating agent	A. Conv. Chemo	1	10000	DMSO	0.1
Daunorubicin	Topoisomerase II inhibitor	A. Conv. Chemo	0.1	1000	DMSO	10.1
Etoposide	Topoisomerase II inhibitor	A. Conv. Chemo	1	10000	DMSO	2.8
Doxorubicin	Topoisomerase II inhibitor	A. Conv. Chemo	0.1	1000	DMSO	7.7
Valrubicin	Topoisomerase II inhibitor	A. Conv. Chemo	0.5	5000	DMSO	9.1
Ixabepilone	Mitotic inhibitor. Epothilone microtubule stabilizer.	A. Conv. Chemo	0.1	1000	DMSO	1.1
Fludarabine	Antimetabolite; Purine analog	A. Conv. Chemo	1	10000	DMSO	4.3
Bleomycin	Glycopeptide antibiotic; causes DNA breaks	A. Conv. Chemo	1	10000	DMSO	9
Carfilzomib	Proteasome inhibitor (20S subunit)	A. Conv. Chemo	0.1	1000	DMSO	21.6
Bendamustine	Nitrogen mustard alkylating agent	A. Conv. Chemo	1	10000	DMSO	0
Capecitabine	5-FU prodrug	A. Conv. Chemo	1	10000	DMSO	0
Chloroquine	Antimalaria agent; chemo/radio sensitizer	A. Conv. Chemo	10	100000	AQ	7.1
Omacetaxine	Protein synthesis inhib (80 S ribosome)	A. Conv. Chemo	1	10000	DMSO	23.8
8-chloro-adenosine	Nucleoside analog, RNA synthesis inhibitor	A. Conv. Chemo	5	50000	DMSO	11.4
8-amino-adenosine	Nucleoside analog, RNA synthesis inhibitor	A. Conv. Chemo	5	50000	DMSO	20.5
Oprozomib	proteasome (20 S) inhibitor	A. Conv. Chemo	0.2	2500	DMSO	14.6
Aldoxorubicin	Topo II, albumin	A. Conv. Chemo	0.1	1000	DMSO	5.3
Amsacrine	DNA intercalation, Topo II inhibitor	A. Conv. Chemo	1	10000	DMSO	8.2
Cabazitaxel	Taxane microtubule stabilizer, antimitotic	A. Conv. Chemo	0.1	1000	DMSO	12
Pixantrone	topoisomerase II inhibitor	A. Conv. Chemo	1	10000	AQ	0.7
Gefitinib	EGFR inhibitor	B. Kinase inhibitor	1	10000	DMSO	9.8
Imatinib	Abl, Kit, PDGFRB inhibitor	B. Kinase inhibitor	1	10000	DMSO	0.3
Vatalanib	VEGFR-1 & -2 inhibitor	B. Kinase inhibitor	1	10000	DMSO	0
Erlotinib	EGFR inhibitor	B. Kinase inhibitor	1	10000	DMSO	11.7
Lapatinib	HER2, EGFR inhibitor	B. Kinase inhibitor	0.1	1000	DMSO	3.6
BI 2536	PLK1 inhibitor	B. Kinase inhibitor	0.1	1000	DMSO	5.8
Orantinib	KDR, FGFR, PDGFR inhibitor	B. Kinase inhibitor	1	10000	DMSO	2.6
Palbociclib	CDK inhibitor (Cdk4/6)	B. Kinase inhibitor	1	10000	DMSO	2.5
AT9283	Aurora A & B, Jak2, Flt, Abl inhibitor	B. Kinase inhibitor	0.1	1000	DMSO	0.1
Selumetinib	MEK1/2 inhibitor	B. Kinase inhibitor	1	10000	DMSO	7.3
Afatinib	EGFR inhibitor	B. Kinase inhibitor	0.1	1000	DMSO	10.4
Dovitinib	FGFR inhibitor	B. Kinase inhibitor	1	10000	DMSO	0.2
Crizotinib	ALK, c-Met inhibitor	B. Kinase inhibitor	0.1	1000	DMSO	0
Danusertib	Aurora, Ret, TrkA, FGFR-1 inhibitor	B. Kinase inhibitor	1	10000	DMSO	3.1
Foretinib	MET, VEGFR2 inhibitor	B. Kinase inhibitor	0.1	1000	DMSO	0.6
SNS-032	CDK inhibitor	B. Kinase inhibitor	1	10000	DMSO	20.8
CUDC-101	HDAC & EGFR, Her2 inhibitor	B. Kinase inhibitor	1	10000	DMSO	17
Alvocidib	CDK inhibitor	B. Kinase inhibitor	1	10000	DMSO	19.1
Pimasertib	MEK1/2 inhibitor	B. Kinase inhibitor	1	10000	DMSO	14.7
Ponatinib	Broad TK inhibitor	B. Kinase inhibitor	0.1	1000	DMSO	2.2
Perifosine	AKT/PI3K inhibitor	B. Kinase inhibitor	0.2	2500	AQ	0
Motesanib	VEGFR, PDGFR, Ret, Kit inhibitor	B. Kinase inhibitor	1	10000	DMSO	1
Cediranib	KDR/Flt/VEGFR inhibitor	B. Kinase inhibitor	0.1	1000	DMSO	1.7
PF-04691502	PI3K/mTOR inhibitor	B. Kinase inhibitor	1	10000	DMSO	23.8
Tivozanib	VEGFR1, 2, 3, c-Kit, PDGFRB inhibitor	B. Kinase inhibitor	1	10000	DMSO	1.9
MK1775	Wee1 inhibitor	B. Kinase inhibitor	1	10000	DMSO	11.5
PF-00477736	Chk1 inhibitor	B. Kinase inhibitor	1	10000	DMSO	11.7
AZD7762	Chk1 inhibitor	B. Kinase inhibitor	0.1	1000	DMSO	3.3
AZD1152-HQPA	Aurora B inhibitor	B. Kinase inhibitor	0.1	1000	DMSO	0.2
AZD8055	mTOR inhibitor	B. Kinase inhibitor	1	10000	DMSO	30.9
Doramapimod	p38MAPK inhibitor	B. Kinase inhibitor	1	10000	DMSO	0.8
Bryostatin 1	PKC activator	B. Kinase inhibitor	0	100	DMSO	6.6
BMS-754807	IGF1R inhibitor	B. Kinase inhibitor	1	10000	DMSO	9.2
Idelalisib	PI3K inhibitor, p110δ-selective	B. Kinase inhibitor	1	10000	DMSO	1.4
Trametinib	MEK1/2 inhibitor	B. Kinase inhibitor	0	250	DMSO	12.4
OSI-027	mTOR inhibitor	B. Kinase inhibitor	1	10000	DMSO	8.2
Refametinib	MEK1/2 inhibitor	B. Kinase inhibitor	1	10000	DMSO	14.8
Ruxolitinib	JAK1&2 inhibitor	B. Kinase inhibitor	1	10000	DMSO	0
Fasudil	ROCK, PKA, PKG, PRK inhibitor, prodrug	B. Kinase inhibitor	5	50000	DMSO	0
MK-2206	AKT inhibitor	B. Kinase inhibitor	0.1	1000	DMSO	4.9
Alisertib	Aurora A inhibitor	B. Kinase inhibitor	1	10000	DMSO	0.9
Nilotinib	Abl inhibitor	B. Kinase inhibitor	1	10000	DMSO	3.4
Vemurafenib	B-Raf(V600E) inhibitor	B. Kinase inhibitor	1	10000	DMSO	1.7
Vandetanib	VEGFR,EGFR, RET inhibitor	B. Kinase inhibitor	0.1	1000	DMSO	1.4
Linsitinib	IGF1R, IR inhibitor	B. Kinase inhibitor	1	10000	DMSO	3.7
EMD1214063	c-Met inhibitor	B. Kinase inhibitor	0.1	1000	DMSO	0
Lestaurtinib	FLT3, JAK2, TrkA, TrkB, TrkC inhibitor	B. Kinase inhibitor	0.1	1000	DMSO	5.3
Dasatinib	Abl, Src, Kit, EphR... Inhibitor	B. Kinase inhibitor	0.1	1000	DMSO	2.8
Tofacitinib	JAK3, JAK2(V617F) inhibitor	B. Kinase inhibitor	0.5	5000	DMSO	0
Axitinib	VEGFR, PDGFR, KIT inhibitor	B. Kinase inhibitor	1	10000	DMSO	0
Saracatinib	Src, Abl inhibitor	B. Kinase inhibitor	1	10000	DMSO	5.3
Bosutinib	Abl, Src inhibitor	B. Kinase inhibitor	1	10000	DMSO	3.7
Canertinib	pan-HER inhibitor	B. Kinase inhibitor	1	10000	DMSO	10
Pazopanib	VEGFR inhibitor	B. Kinase inhibitor	1	10000	DMSO	1.1
Tandutinib	FLT3, PDGFR, KIT inhibitor	B. Kinase inhibitor	0.1	1000	DMSO	0
Enzastaurin	PKCbeta inhibitor	B. Kinase inhibitor	1	10000	DMSO	0
Masitinib	KIT inhibitor	B. Kinase inhibitor	1	10000	DMSO	2.2
Pictilisib	PI3K inhibitor, pan-class I	B. Kinase inhibitor	1	10000	DMSO	12.9
Sorafenib	B-Raf, FGFR-1, VEGFR-2 & -3, PDGFR-beta, KIT, and FLT3 inhib	B. Kinase inhibitor	0.1	1000	DMSO	0
Seliciclib	CDK2/7/9 inhibitor	B. Kinase inhibitor	1	10000	DMSO	0.9
Sunitinib	Broad TK inhibitor	B. Kinase inhibitor	0.1	1000	DMSO	0
Dactolisib	mTOR/(PI3K) inhibitor	B. Kinase inhibitor	0.1	1000	DMSO	22.7
Quizartinib	FLT3 inhibitor	B. Kinase inhibitor	0.1	1000	DMSO	0.7
Gandotinib	JAK2 inhibitor	B. Kinase inhibitor	1	10000	DMSO	3.7
AZ 3146	Mps1 kinase (TTK) inhibitor	B. Kinase inhibitor	1	10000	DMSO	3.7
Sotrastaurin	PKC inhibitor	B. Kinase inhibitor	1	10000	DMSO	0
Midostaurin	PKC, PKA, S6K and EGFR inhibitor	B. Kinase inhibitor	1	10000	DMSO	14.5
Regorafenib	B-Raf, c-Kit, VEGFR2 inhibitor	B. Kinase inhibitor	1	10000	DMSO	0.3
UCN-01	PKCbeta, PDK1, Chk, Cdk2 inhibitor	B. Kinase inhibitor	1	10000	DMSO	31
Ruboxistaurin	PKCbeta inhibitor	B. Kinase inhibitor	1	10000	DMSO	5.4
Tivantinib	MET inhibitor	B. Kinase inhibitor	0.1	1000	DMSO	4.2
Volasertib	PLK1 inhibitor	B. Kinase inhibitor	0.1	1000	DMSO	3.2
RAF265	C-Raf inhibitor	B. Kinase inhibitor	0.1	1000	DMSO	8.1
Neratinib	EGFR inhibitor	B. Kinase inhibitor	0.1	1000	DMSO	8.7
Rabusertib	Chk1 inhibitor	B. Kinase inhibitor	0.1	1000	DMSO	1
Galunisertib	TGF-B/Smad inhibitor	B. Kinase inhibitor	0.1	1000	DMSO	0
Linifanib	VEGFR, PDGFR, CSF-1R, FLT3 inhibitor	B. Kinase inhibitor	0.1	1000	DMSO	0
Brivanib	VEGFR inhibitor	B. Kinase inhibitor	0.1	1000	DMSO	0
Buparlisib	PI3K inhibitor, pan-class I	B. Kinase inhibitor	1	10000	DMSO	11.5
Nintedanib	VEGFR, PDGFR, FGFR inhibitor	B. Kinase inhibitor	1	10000	DMSO	0
Apitolisib	PI3K/mTOR inhibitor	B. Kinase inhibitor	1	10000	DMSO	18.1
AZD4547	FGFR inhibitor	B. Kinase inhibitor	0.1	1000	DMSO	0
Cabozantinib	VEGFR2, Met, FLT3, Tie2, Kit and Ret inhibitor	B. Kinase inhibitor	0.1	1000	DMSO	0
AZD1480	JAK1/2, FGFR inhibitor	B. Kinase inhibitor	0.1	1000	DMSO	0
Sonolisib	PI3K inhibitor, pan-class I. Irreversible	B. Kinase inhibitor	1	10000	DMSO	0
PF-04708671	p70S6K inhibitor	B. Kinase inhibitor	1	10000	DMSO	1.3
Binimetinib	MEK1/2 inhibitor	B. Kinase inhibitor	0.1	1000	DMSO	6.6
Tamatinib	Syk inhibitor	B. Kinase inhibitor	1	10000	DMSO	7.2
KX2-391	non-ATP competitive Src inhibitor	B. Kinase inhibitor	1	10000	DMSO	12.7
TAK-733	MEK1/2 inhibitor	B. Kinase inhibitor	0.1	1000	DMSO	13.2
Omipalisib	PI3K/mTOR inhibitor	B. Kinase inhibitor	0.1	1000	DMSO	24.2
Ibrutinib	Btk inhibitor	B. Kinase inhibitor	0.1	1000	DMSO	5.6
TAK-901	Aurora B inhibitor	B. Kinase inhibitor	0.1	1000	DMSO	2.2
Fostamatinib	Syk inhibitor	B. Kinase inhibitor	0.2	2500	AQ	8.6
NVP-BGJ398	FGFR inhibitor	B. Kinase inhibitor	0.1	1000	DMSO	0
Momelotinib	JAK1 & 2 inhibitor	B. Kinase inhibitor	1	10000	DMSO	5.4
MLN-0128	mTOR inhibitor	B. Kinase inhibitor	0.1	1000	DMSO	21
TGX-221	PI3K beta selective inhibitor	B. Kinase inhibitor	1	10000	DMSO	1.7
VX-11E	ERK1 & 2 inhibitor	B. Kinase inhibitor	0.2	2500	DMSO	9.2
Dacomitinib	pan-HER inhibitor	B. Kinase inhibitor	0.1	1000	DMSO	7.8
Dinaciclib	CDK inhibitor	B. Kinase inhibitor	0.1	1000	DMSO	17.6
Dabrafenib	B-Raf(V600E) inhibitor	B. Kinase inhibitor	0.2	2500	DMSO	1.8
Ralimetinib	p38MAPK inhibitor	B. Kinase inhibitor	1	10000	DMSO	1.1
Crenolanib	PDGFRA and PDGFRB inhibitor	B. Kinase inhibitor	1	10000	DMSO	4.3
PF-4800567	CK1epsilon inhibitor	B. Kinase inhibitor	1	10000	DMSO	0.6
PF-670462	CK1epsilon and CK1delta inhibitor	B. Kinase inhibitor	1	10000	DMSO	1.7
ZSTK474	PI3K gamma selective inhibitor	B. Kinase inhibitor	1	10000	DMSO	15.6
AZD2014	mTOR inhibitor, ATP-competitive	B. Kinase inhibitor	1	10000	DMSO	20.5
GSK2636771	PI3K beta selective inhibitor	B. Kinase inhibitor	1	10000	DMSO	3.5
(5Z)-7-Oxozeaenol	TAK1 inhibitor	B. Kinase inhibitor	1	10000	DMSO	0
Rebastinib	Allosteric ABL, FLT3, TIE2, TRKA inhibitor	B. Kinase inhibitor	0.1	1000	DMSO	0
GSK269962	ROCK1 and ROCK2 inhibitor	B. Kinase inhibitor	1	10000	DMSO	0
PF 431396	FAK/PYK2 inhibitor	B. Kinase inhibitor	1	10000	DMSO	7
GSK650394	SGK1 & 2 inhibitor	B. Kinase inhibitor	1	10000	DMSO	0
BMS-911543	JAK2 inhibitor	B. Kinase inhibitor	1	10000	DMSO	0
Ipatasertib	AKT inhibitor	B. Kinase inhibitor	1	10000	DMSO	7
LY-294002	PI3K inhibitor	B. Kinase inhibitor	10	100000	DMSO	9.1
AZ-23	Trk inhibitor	B. Kinase inhibitor	0.1	1000	DMSO	0
ASP3026	ALK inhibitor	B. Kinase inhibitor	1	10000	DMSO	5.2
Alectinib	ALK (incl gatekeeper mut) inhib	B. Kinase inhibitor	0.1	1000	DMSO	0.1
GSK-1838705A	IGF1R, INSR, ALK inhib	B. Kinase inhibitor	0.2	2500	DMSO	1.2
GSK-1904529A	IGF1R, INSR inhib	B. Kinase inhibitor	1	10000	DMSO	3.9
SP600125	pan-JNK inhibitor	B. Kinase inhibitor	10	100000	DMSO	4.3
Alpelisib	PI3Kalpha inhibitor	B. Kinase inhibitor	0.2	2500	DMSO	4.7
Baricitinib	JAK inhibitor	B. Kinase inhibitor	0.2	2500	DMSO	0
BX-912	PDK1 inhib	B. Kinase inhibitor	1	10000	DMSO	6.2
AZD-5363	AKT inhibitor	B. Kinase inhibitor	1	10000	DMSO	6.5
Fedratinib	JAK2-selective inhibitor	B. Kinase inhibitor	1	10000	DMSO	5.7
PF-03758309	PAK inhibitor	B. Kinase inhibitor	1	10000	DMSO	16.7
GSK-2334470	PDK1 inhibitor	B. Kinase inhibitor	1	10000	DMSO	6.9
Bafetinib	Abl, Lyn inhibitor	B. Kinase inhibitor	0.1	1000	DMSO	0
AZD-8330	MEK1/2 inhibitor	B. Kinase inhibitor	1	10000	DMSO	22.2
BMS-599626	Pan-HER inhibitor	B. Kinase inhibitor	1	10000	DMSO	9.1
LY-2874455	FGFR inhibitor	B. Kinase inhibitor	0.1	1000	DMSO	1
Tideglusib	GSK3 inhibitor	B. Kinase inhibitor	0.3	3000	DMSO	0.3
SGI-1776	PIM kinase inhibitor	B. Kinase inhibitor	1	10000	DMSO	7.4
Rigosertib	Ras-Raf interaction inhibitor	B. Kinase inhibitor	1	10000	DMSO	14.3
Milciclib	CDK2 inhibitor	B. Kinase inhibitor	1	10000	DMSO	8.5
Lenvatinib	VEGFR inhibitor	B. Kinase inhibitor	0.2	2500	DMSO	0
Duvelisib	PI3K inhibitor	B. Kinase inhibitor	0	500	DMSO	0
Icotinib	EGFR inhibitor	B. Kinase inhibitor	1	10000	DMSO	9
Apatinib	VEGFR inhibitor	B. Kinase inhibitor	1	10000	DMSO	2.3
Amuvatinib	Broad spectrum TK inhib	B. Kinase inhibitor	1	10000	DMSO	0
SCH772984	ERK1 & 2 inhibitor	B. Kinase inhibitor	1	10000	DMSO	16.6
Semaxanib	VEGFR inhibitor	B. Kinase inhibitor	1	10000	DMSO	4.4
Pelitinib	EGFR inhibitor	B. Kinase inhibitor	0.2	2500	DMSO	13.1
Telatinib	VEGFR, KIT, PDGFR inhibitor	B. Kinase inhibitor	1	10000	DMSO	0
Triciribine	AKT inhibitor	B. Kinase inhibitor	10	100000	DMSO	24.4
Tozasertib	pan-Aurora inhibitor	B. Kinase inhibitor	1	10000	DMSO	2.6
Varlitinib	EGFR HER2 inhibitor	B. Kinase inhibitor	1	10000	DMSO	8.3
Golvatinib	MET, VEGFR2 inhibitor	B. Kinase inhibitor	0.2	2500	DMSO	0.9
Copanlisib	PI3K alpha, beta selective inhibitor	B. Kinase inhibitor	0.1	1000	DMSO w/ 10 mM TFA	11.7
Sapitinib	Pan-HER inhibitor	B. Kinase inhibitor	0.1	1000	DMSO	9.4
NVP-AEE788	EGFR, VEGFR, ABL, SRC inhibitor	B. Kinase inhibitor	0.2	2500	DMSO	6
AT7519	CDK1, 2, 4, 6 and 9 inhibitor	B. Kinase inhibitor	1	10000	DMSO	17.6
NVP-BGT226	PI3K/mTOR inhibitor	B. Kinase inhibitor	0.1	1000	DMSO	27.5
BMS-777607	Met, Axl, Ron and Tyro3 inhibitor	B. Kinase inhibitor	0.2	2500	DMSO	0
Abemaciclib	CDK4 and 6 inhibitor	B. Kinase inhibitor	0.2	2500	DMSO	0.1
Ceritinib	ALK inhibitor	B. Kinase inhibitor	0.2	2500	DMSO	0.6
VX 745	p38MAPK inhibitor	B. Kinase inhibitor	1	10000	DMSO	0
XL-647	EGFR, ERBB2, VEGFR, EPHB4	B. Kinase inhibitor	0.1	1000	DMSO	9.1
TAK-960	PLK1 inhibitor	B. Kinase inhibitor	0.2	2500	DMSO	0
Hydroxyfasudil	ROCK, PKA, PKG, PRK inhibitor	B. Kinase inhibitor	3.8	37500	DMSO	0
Lucitanib	FGFR1, VEGFR inhibitor	B. Kinase inhibitor	1	10000	DMSO	0.3
PD184352	MEK1/2 inhibitor	B. Kinase inhibitor	1	10000	DMSO	7.5
ENMD-2076	pan-Aurora inhibitor	B. Kinase inhibitor	1	10000	DMSO	6.1
MK-2461	MET inhibitor	B. Kinase inhibitor	1	10000	DMSO	2.8
PD0325901	MEK1/2 inhibitor	B. Kinase inhibitor	0.1	1000	DMSO	7
PH-797804	p38MAPK inhibitor	B. Kinase inhibitor	0.1	1000	DMSO	0
TAK-715	p38MAPK inhibitor	B. Kinase inhibitor	1	10000	DMSO	0
TG100-115	PI3K gamma/delta inhibitor	B. Kinase inhibitor	1	10000	DMSO	0
AMG-208	MET inhibitor	B. Kinase inhibitor	0.2	2500	DMSO	1.3
AMG-900	pan-Aurora inhibitor	B. Kinase inhibitor	0.1	1000	DMSO	0.8
ARRY-380	HER2 inhibitor	B. Kinase inhibitor	0.2	2500	DMSO	0
GSK-1070916	AURb, AURc inhibitor	B. Kinase inhibitor	0.1	1000	DMSO	0
GSK-461364	PLK1 inhibitor	B. Kinase inhibitor	1	10000	DMSO	7.4
NVP-INC280	MET inhibitor	B. Kinase inhibitor	0.1	1000	DMSO	0
OSI-930	KIT, VEGFR inhibitor	B. Kinase inhibitor	0.2	2500	DMSO	0
Palomid-529	AKT, MTOR, PI3K inhibitor	B. Kinase inhibitor	1	10000	DMSO	0
PF-00562271	FAK inhibitor	B. Kinase inhibitor	1	10000	DMSO	3.9
PF-03814735	AURa, AURb inhibitor	B. Kinase inhibitor	1	10000	DMSO	9.1
Gedatolisib	PI3K/mTOR inhibitor	B. Kinase inhibitor	0.1	1000	DMSO	16.3
SNS-314	AURa, AURb inhibitor	B. Kinase inhibitor	0.1	1000	DMSO	0.4
TAK-285	HER2 inhibitor	B. Kinase inhibitor	0.2	2500	DMSO	5
CEP-32496	BRAF inhibitor	B. Kinase inhibitor	1	10000	DMSO	0
MLN-8054	AURa AURb FLT3 KIT (PDGFR)	B. Kinase inhibitor	1	10000	DMSO	0
KW-2449	AURa AURb FLT3 inhibitor	B. Kinase inhibitor	0.2	2500	DMSO	0
KRN-633	VEGFR inhibitor	B. Kinase inhibitor	0.2	2500	DMSO	0
PHA-793887	CDK inhibitor	B. Kinase inhibitor	1	10000	DMSO	5.5
AZD-6482	PI3Kbeta-selective inhibitor	B. Kinase inhibitor	0.2	2500	DMSO	2.5
GSK-1059615	PI3K/mTOR inhibitor	B. Kinase inhibitor	1	10000	DMSO	9.8
CYC-116	Aurora and VEGFR2 inhibitor	B. Kinase inhibitor	1	10000	DMSO	6.4
CP-724714	EGFR ERBB2 inhibitor	B. Kinase inhibitor	1	10000	DMSO	3.2
SGX-523	MET inhibitor	B. Kinase inhibitor	0.5	5000	DMSO	0
JNJ-38877605	MET inhibitor	B. Kinase inhibitor	1	10000	DMSO	0
GSK-690693	AKT, PKA, PKC inhibitor	B. Kinase inhibitor	1	10000	DMSO	4.5
OSU-03012	PDPK1 inhibitor	B. Kinase inhibitor	2.5	25000	DMSO	7.9
NVP-AEW541	IGF1R inhibitor	B. Kinase inhibitor	1	10000	DMSO	7.6
PF-04217903	MET inhibitor	B. Kinase inhibitor	0.2	2500	DMSO	0
AZD-1080	GSK3 inhibitor	B. Kinase inhibitor	1	10000	DMSO	0
RG-7603	PI3K inhibitor, pan-class I	B. Kinase inhibitor	0.2	2500	DMSO	7.8
MK-8776	CHEK1 inhibitor	B. Kinase inhibitor	0.2	2500	DMSO	1.4
PKI-402	PI3K/mTOR inhibitor	B. Kinase inhibitor	0.2	2500	DMSO	19.1
CH-5132799	PI3K inhibitor, pan-class I	B. Kinase inhibitor	1	10000	DMSO	10.5
AZD-5438	CDK1,2,9 inhibitor	B. Kinase inhibitor	1	10000	DMSO	8.1
Silmitasertib	CSNK2A1 inhibitor	B. Kinase inhibitor	1	10000	DMSO	3.6
Mubritinib	ERBB2 inhibitor	B. Kinase inhibitor	0.1	1000	DMSO	0.1
AZD-8186	PI3Kbeta inhibitor	B. Kinase inhibitor	0.1	1000	DMSO	1.5
GDC-0623	MEK1/2 inhibitor	B. Kinase inhibitor	0.2	2500	DMSO	9.6
Talmapimod	p38MAPK alpha selective inhibitor	B. Kinase inhibitor	1	10000	DMSO	0
PHA 408	IKK-2 inhibitor	B. Kinase inhibitor	1	10000	DMSO	0.6
PS-1145	IKK-2 inhibitor	B. Kinase inhibitor	2.5	25000	DMSO	3.2
KU-60019	ATM inhibitor	B. Kinase inhibitor	2.5	25000	DMSO	3.4
TPCA-1	IKK-2 inhibitor	B. Kinase inhibitor	2.5	25000	DMSO	2.9
XL019	JAK2 inhibitor	B. Kinase inhibitor	1	10000	DMSO	0.5
IRAK1/4 inhibitor	IRAK1/4 inhibitor	B. Kinase inhibitor	2.5	25000	DMSO	0
Encorafenib	B-RAF(V600E)	B. Kinase inhibitor	0.1	1000	DMSO	0.2
MK-8745	Aurora A inhibitor	B. Kinase inhibitor	0.2	2500	DMSO	0
AZ191	DYRK1A inhibitor	B. Kinase inhibitor	1	10000	DMSO	0
Ribociclib	CDK4/6 inhibitor	B. Kinase inhibitor	1	10000	DMSO	0
VE-821	ATR inihibitor	B. Kinase inhibitor	1	10000	DMSO	0.6
Pacritinib	FLT3/JAK2	B. Kinase inhibitor	1	10000	DMSO	7.8
Tanzisertib	JNK1, 2, 3 inhibitor	B. Kinase inhibitor	1	10000	DMSO	0
Bentamapimod	JNK inhibitor	B. Kinase inhibitor	1	10000	DMSO	0.7
Cobimetinib	MEK1/2 inhibitor	B. Kinase inhibitor	0.1	1000	DMSO	10
AZD1208	PIM1, 2, 3 kinase inhibitor	B. Kinase inhibitor	1	10000	DMSO	0.5
BGB324	Axl inhibitor	B. Kinase inhibitor	1	10000	DMSO	5.1
AZD7545	PDHK inhibitor	B. Kinase inhibitor	1	10000	DMSO	0
Osimertinib	EGFR(L858R/T790M) inhibitor	B. Kinase inhibitor	0.2	2500	DMSO	7.3
BMS863233	Cdc7 inhibitor	B. Kinase inhibitor	1	10000	AQ	2
GNE-0877	LRRK2 inhibitor	B. Kinase inhibitor	0.1	1000	DMSO	0
Entospletinib	SYK inhibitor	B. Kinase inhibitor	0.5	5000	DMSO	0.1
Losmapimod	p38MAPK inhibitor	B. Kinase inhibitor	1	10000	DMSO	0
OTSSP167	MELK inhibitor	B. Kinase inhibitor	0.1	1000	DMSO	7.7
UNC2881	MER inhibitor	B. Kinase inhibitor	0.2	2500	DMSO	0
AMG-925	FLT-3, CDK4 inhibitor	B. Kinase inhibitor	0.1	1000	DMSO	0.7
CEP-37440	ALK inhibitor	B. Kinase inhibitor	0.5	5000	DMSO	9
Rociletinib	EGFR(L858R/T790M) inhibitor	B. Kinase inhibitor	1	10000	DMSO	9.2
FRAX486	PAK1, 2, 3 inhibitor	B. Kinase inhibitor	0.5	5000	DMSO	3.2
GNE-7915	LRRK2 inhibitor	B. Kinase inhibitor	0.1	1000	DMSO	0
TAK-632	pan-RAF inhibitor	B. Kinase inhibitor	1	10000	DMSO	4.4
Voxtalisib	mTOR/PI3K inhibitor	B. Kinase inhibitor	1	10000	DMSO	10.6
Taselisib	PI3K alpha, gamma selective inhibitor	B. Kinase inhibitor	0.1	1000	DMSO	8.2
GSK2656157	PERK inhibitor	B. Kinase inhibitor	0.2	2500	DMSO	0.2
Pilaralisib	PI3K inhibitor. Pan-class I	B. Kinase inhibitor	0.2	2500	DMSO	2.2
Uprosertib	AKT inhibitor	B. Kinase inhibitor	1	10000	DMSO	3.5
AT13148	p70S6K, PKA, ROCK (AKT) inhibitor	B. Kinase inhibitor	1	10000	DMSO	2.8
Cerdulatinib	JAK, SYK inhibitor	B. Kinase inhibitor	1	10000	DMSO	4
Filgotinib	JAK1-selective inhibitor	B. Kinase inhibitor	1	10000	DMSO	1.9
Afuresertib	AKT1-selective inhibitor	B. Kinase inhibitor	0.1	1000	DMSO	2.9
PF-06463922	ALK, ROS1 inhibitor	B. Kinase inhibitor	0.1	1000	DMSO	0
TEW-7197	TGF-β receptor ALK4/ALK5 inhibitor	B. Kinase inhibitor	0.2	2500	DMSO	0
GDC-0994	ERK inhibitor	B. Kinase inhibitor	1	10000	DMSO	6
SLx-2119	ROCK2 inhibitor	B. Kinase inhibitor	0.5	5000	DMSO	2.7
Merestinib	Met inhibitor	B. Kinase inhibitor	0.1	1000	DMSO	2.7
Poziotinib	pan-HER inhibitor	B. Kinase inhibitor	0.1	1000	DMSO	10.5
Spebrutinib	BTK inhibitor	B. Kinase inhibitor	0.1	1000	DMSO	0
VS-4718	FAK inhibitor	B. Kinase inhibitor	1	10000	DMSO	6.1
Ulixertinib	ERK inhibitor	B. Kinase inhibitor	1	10000	DMSO	12.3
LY3009120	pan-RAF inhibitor	B. Kinase inhibitor	1	10000	DMSO	11.1
Pexidartinib	KIT, CSF1R, FLT3 inhibitor	B. Kinase inhibitor	1	10000	DMSO	1.6
Prexasertib	Chk1 inhibitor	B. Kinase inhibitor	1	10000	DMSO	15.3
Tacrolimus	Binds FKBP12, causes inhibition of calcineurin	C. Rapalog	1	10000	DMSO	0
Everolimus	binds FKBP12, causes inhibition of mTORC1	C. Rapalog	0	100	DMSO	9.2
Temsirolimus	binds FKBP12, causes inhibition of mTORC1	C. Rapalog	0	100	DMSO	13.6
Sirolimus	binds FKBP12, causes inhibition of mTORC1	C. Rapalog	0	100	DMSO	8.9
Ridaforolimus	binds FKBP12, causes inhibition of mTORC1	C. Rapalog	0	100	DMSO	10.3
Dexamethasone	Immunosuppresant; glucocorticoid	D. Immunomodulatory	1	10000	DMSO	0
Thalidomide	Immunosuppresant	D. Immunomodulatory	1	10000	DMSO	0
Imiquimod	Immunomodulatory agent, TLR7 agonist	D. Immunomodulatory	0.2	2500	DMSO	0
Levamisole	Immunomodulatory agent	D. Immunomodulatory	1	10000	DMSO	0
Methylprednisolone	Immunosuppressant	D. Immunomodulatory	1	10000	DMSO	0
Prednisolone	Immunomodulatory agent	D. Immunomodulatory	1	10000	DMSO	0
Prednisone	Immunomodulatory agent	D. Immunomodulatory	1	10000	DMSO	0
Bimatoprost	Prostaglandin analog	D. Immunomodulatory	0.6	5500	DMSO	0
Lenalidomide	Immunomodulatory	D. Immunomodulatory	10	100000	DMSO	0
Pomalidomide	Immunomodulatory agent, anti-angiogenic	D. Immunomodulatory	1	10000	DMSO	0
VGX-1027	Immunomodulator	D. Immunomodulatory	1	10000	DMSO	0
NLG919	IDO inhibitor	D. Immunomodulatory	1	10000	DMSO	0.7
Tasquinimod	S100A9, immunomodulatory, anti-angiogenic	D. Immunomodulatory	1	10000	DMSO	3.9
Epacadostat	IDO inhibitor	D. Immunomodulatory	1	10000	DMSO	0
Tretinoin	Retinoic acid receptor agonist	E. Differentiating/ epigenetic modifier	1	10000	DMSO	0
Bexarotene	Antineoplastic agent; retinoid specifically selective for retinoid X receptors	E. Differentiating/ epigenetic modifier	1	10000	DMSO	0.3
Veliparib	PARP inhibitor	E. Differentiating/ epigenetic modifier	1	10000	DMSO	0.1
Decitabine	Nucleoside analog DNA methyl transferase inhibitor	E. Differentiating/ epigenetic modifier	1	10000	DMSO	0
Tipifarnib	Farnesyltransferase inhibitor	E. Differentiating/ epigenetic modifier	1	10000	DMSO	9.7
Rucaparib	PARP inhibitor	E. Differentiating/ epigenetic modifier	1	10000	DMSO	0.5
Belinostat	HDAC inhibitor	E. Differentiating/ epigenetic modifier	1	10000	DMSO	10.8
Tacedinaline	HDAC inhibitor	E. Differentiating/ epigenetic modifier	0.1	1000	DMSO	0
Iniparib	PARP inhibitor	E. Differentiating/ epigenetic modifier	1	10000	DMSO	0
Panobinostat	HDAC inhibitor	E. Differentiating/ epigenetic modifier	0.1	1000	DMSO	11.2
Vorinostat	HDAC inhibitor	E. Differentiating/ epigenetic modifier	1	10000	DMSO	5.5
Entinostat	HDAC inhibitor	E. Differentiating/ epigenetic modifier	1	10000	DMSO	4.3
Olaparib	PARP inhibitor	E. Differentiating/ epigenetic modifier	1	10000	DMSO	3
Arsenic(III) oxide	Thioredoxin reductase inhibitor; cytotoxic chemotherapeutic	E. Differentiating/ epigenetic modifier	0.2	2500	AQ	0
Azacitidine	Nucleoside analog DNA methyl transferase inhibitor	E. Differentiating/ epigenetic modifier	1	10000	DMSO	3.2
XAV-939	Tankyrase-1 and -2	E. Differentiating/ epigenetic modifier	1	10000	DMSO	6.9
Valproic acid	HDAC inhibitor	E. Differentiating/ epigenetic modifier	100	1000000	AQ	0
Niraparib	PARP inhibitor	E. Differentiating/ epigenetic modifier	1	10000	DMSO	1.5
Mocetinostat	HDAC inhibitor (HDAC1 & 2-selective)	E. Differentiating/ epigenetic modifier	1	10000	DMSO	9.6
Quisinostat	HDAC inhibitor	E. Differentiating/ epigenetic modifier	0.1	1000	DMSO	9.9
JQ1	BET family inhibitor	E. Differentiating/ epigenetic modifier	1	10000	DMSO	8.2
Tubacin	HDAC6 inhibitor	E. Differentiating/ epigenetic modifier	1	10000	DMSO	0
Tubastatin A	HDAC6 inhibitor	E. Differentiating/ epigenetic modifier	1	10000	DMSO	0
StemRegenin 1	AHR antagonist, stem cell regenerating	E. Differentiating/ epigenetic modifier	1	10000	DMSO	1.6
PFI-1	Selective chemical probe for BET Bromodomains	E. Differentiating/ epigenetic modifier	1	10000	DMSO	1.1
I-BET151	BET family inhibitor	E. Differentiating/ epigenetic modifier	1	10000	DMSO	4.5
FG-4592	HIF prolyl hydroxylase inhibitor	E. Differentiating/ epigenetic modifier	1	10000	DMSO	0
Lomeguatrib	O6-methylguanine-DNA methyltransferase inhibitor	E. Differentiating/ epigenetic modifier	1	10000	DMSO	0
IOX-2	PHD2 inhibitor	E. Differentiating/ epigenetic modifier	5	50000	DMSO	0
GSK-J4	JMJD3 (histone demethylase) inhibitor	E. Differentiating/ epigenetic modifier	10	100000	DMSO	6.7
UNC1215	L3MBTL3 inhibitor	E. Differentiating/ epigenetic modifier	3	30000	DMSO	0
SGC0946	DOT1L inhibitor	E. Differentiating/ epigenetic modifier	1	10000	DMSO	0
UNC0642	G9a/GLP inhibitor	E. Differentiating/ epigenetic modifier	1	10000	DMSO	0
GSK343	EZH2 inhibitor	E. Differentiating/ epigenetic modifier	1	10000	DMSO	1.6
UNC0638	G9a/GLP inhibitor	E. Differentiating/ epigenetic modifier	1	10000	DMSO	0.2
C646	p300/CREB-binding protein (CBP) inhibitor	E. Differentiating/ epigenetic modifier	2.5	25000	DMSO	0.7
Rocilinostat	HDAC-6 selective inhibitor	E. Differentiating/ epigenetic modifier	1	10000	DMSO	2.4
Pracinostat	HDAC inhibitor	E. Differentiating/ epigenetic modifier	1	10000	DMSO	11.6
AR-42	HDAC inhibitor	E. Differentiating/ epigenetic modifier	1	10000	DMSO	10.1
Lonafarnib	Farnesyl transferase inhibitor	E. Differentiating/ epigenetic modifier	1	10000	DMSO	2.7
EPZ-5687	EZH2 inhibitor	E. Differentiating/ epigenetic modifier	1	10000	DMSO	0
IOX-1	2-Oxoglutarate Oxygenase Inhibitor	E. Differentiating/ epigenetic modifier	10	100000	DMSO	0
Tazemetostat	EZH2 inhibitor	E. Differentiating/ epigenetic modifier	1	10000	DMSO	0
Pinometostat	DOT1L inhibitor	E. Differentiating/ epigenetic modifier	0.1	1000	DMSO	0
GSK2801	BAZ2B/A bromodomain inhibitor	E. Differentiating/ epigenetic modifier	1	10000	DMSO	0
SGC-CBP30	CREBBP/EP300 bromodomain inhibitor	E. Differentiating/ epigenetic modifier	2.5	25000	DMSO	0.8
OTX015	BET family inhibitor	E. Differentiating/ epigenetic modifier	1	10000	DMSO	6.3
CUDC-907	HDAC1/2/3/10, PI3Kalpha inhibitor	E. Differentiating/ epigenetic modifier	1	10000	DMSO	29.2
RGFP966	HDAC3 inhibitor	E. Differentiating/ epigenetic modifier	1	10000	DMSO	0
Talazoparib	PARP1/2 inhibitor	E. Differentiating/ epigenetic modifier	0.1	1000	DMSO	4.8
Resminostat	HDAC1, 3, 6 inhibitor	E. Differentiating/ epigenetic modifier	1	10000	DMSO	3.4
PTC-209	BMI-1 inhibitor	E. Differentiating/ epigenetic modifier	1	10000	DMSO	6.3
GSK525762	BET family inhibitor	E. Differentiating/ epigenetic modifier	1	10000	DMSO	3.8
UM729	Enhancer of aryl hydrocarbon receptor (AhR) antagonists	E. Differentiating/ epigenetic modifier	1	10000	DMSO	0
BAY 87-2243	HIF1alpha inhibitor	E. Differentiating/ epigenetic modifier	0.1	1000	DMSO	2.2
Givinostat	HDAC inhibitor	E. Differentiating/ epigenetic modifier	0.1	1000	DMSO	5.2
PCI-34051	HDAC8 inhibitor	E. Differentiating/ epigenetic modifier	1	10000	DMSO	0.8
Romidepsin	HDAC inhibitor	E. Differentiating/ epigenetic modifier	0.1	1000	DMSO	30.1
Abexinostat	HDAC1-selective inhibitor	E. Differentiating/ epigenetic modifier	1	10000	DMSO	13.3
GSK2879552	LSD1 inhibitor	E. Differentiating/ epigenetic modifier	1	10000	DMSO	0
EPZ015666	PRMT5 inhibitor	E. Differentiating/ epigenetic modifier	1	10000	DMSO	1
Goserelin	Gonadotropin releasing hormone superagonist	F. Hormone therapy	1	10000	DMSO	0
Raloxifene	Selective estrogen receptor modulator	F. Hormone therapy	1	10000	DMSO	1.7
Letrozole	Aromatase inhibitor	F. Hormone therapy	1	10000	DMSO	0
Anastrozole	Aromatase inhibitor	F. Hormone therapy	1	10000	DMSO	0
Bicalutamide	Nonsteriodal antiandrogen	F. Hormone therapy	1	10000	DMSO	0
Aminoglutethimide	Anti-steroid, aromatase inhibitor	F. Hormone therapy	1	10000	DMSO	0.4
Clomifene	Selective estrogen receptor modulator	F. Hormone therapy	1	10000	DMSO	4.7
Finasteride	type II 5-alpha reductase inhibitor	F. Hormone therapy	1	10000	DMSO	0
Flutamide	Nonsteroidal antiandrogen	F. Hormone therapy	1	10000	DMSO	0
Fulvestrant	Estrogen receptor antagonist	F. Hormone therapy	0.1	1000	DMSO	0
Megestrol acetate	Progestogen	F. Hormone therapy	1	10000	DMSO	0
Tamoxifen	Estrogen receptor antagonist	F. Hormone therapy	1	10000	DMSO	2.3
Nilutamide	Nonsteroidal antiandrogen	F. Hormone therapy	1	10000	DMSO	0
Exemestane	Aromatase inhibitor	F. Hormone therapy	1	10000	DMSO	0
Abiraterone	P450 17alpha-hydroxylase-17,20-lyase inhibitor	F. Hormone therapy	0.5	5000	DMSO	0.3
Toremifene	selective estrogen receptor modulator	F. Hormone therapy	1	10000	DMSO	2.2
Lasofoxifene	Selective estrogen receptor modulator	F. Hormone therapy	0.1	1000	DMSO	0
4-hydroxytamoxifen	Selective estrogen receptor modulator	F. Hormone therapy	1	10000	DMSO	2
RD162	AR antagonist	F. Hormone therapy	1	10000	DMSO	0
Enzalutamide	AR antagonist	F. Hormone therapy	1	10000	DMSO	0
Orteronel	CYP17A1, androgen synth inhib.	F. Hormone therapy	1	10000	DMSO	0
ARN 509	AR antagonist	F. Hormone therapy	1	10000	DMSO	0
AT 101	Bcl-2 family inhibitor	G. Apoptotic modulator	10	100000	DMSO	2.8
Navitoclax	Bcl-2/Bcl-xL inhibitor	G. Apoptotic modulator	1	10000	DMSO	14.7
Obatoclax	Bcl-2 family inhibitor	G. Apoptotic modulator	1	10000	DMSO	1.8
Serdemetan	HDM2-p53 antagonist	G. Apoptotic modulator	1	10000	DMSO	3.4
YM155	Survivin inhibitor	G. Apoptotic modulator	1	10000	DMSO	35.5
APR-246	p53 activator, thioredoxin reductase 1 inhibitor	G. Apoptotic modulator	1	10000	DMSO	0
Nutlin-3	MDM2 inhibitor	G. Apoptotic modulator	1	10000	DMSO	3.5
PAC-1	procaspase-3 activator	G. Apoptotic modulator	1	10000	DMSO	0.4
AT-406	XIAP, cIAP1, cIAP2 inhibitor	G. Apoptotic modulator	1	10000	DMSO	1.5
Venetoclax	Bcl-2-selective inhibitor	G. Apoptotic modulator	0.1	1000	DMSO	0
Birinapant	IAPs, SMAC mimetic	G. Apoptotic modulator	0.1	1000	DMSO	1.1
LCL161	IAPs, SMAC mimetic	G. Apoptotic modulator	2.5	25000	DMSO	7.7
Selinexor	CRM1 inhibitor	G. Apoptotic modulator	1	10000	DMSO	15.1
Idasanutlin	MDM2 inhibitor	G. Apoptotic modulator	1	10000	DMSO	10.5
WEHI-539	Bcl-XL inhibitor	G. Apoptotic modulator	0.2	2500	DMSO	4.2
AMG-232	MDM2 inhibitor	G. Apoptotic modulator	0.1	1000	DMSO	5.6
UMI-77	MCL1 inhibitor	G. Apoptotic modulator	10	100000	DMSO	14.3
Sabutoclax	pan-Bcl-2 family inhibitor	G. Apoptotic modulator	2.5	25000	DMSO	6.2
Pyridoclax	MCL-1 inhibitor	G. Apoptotic modulator	2.5	25000	DMSO	5.5
Verdinexor	XPO1/CRM1 inhibitor	G. Apoptotic modulator	0.1	1000	DMSO	6.2
A-1210477	MCL-1 inhibitor	G. Apoptotic modulator	5	50000	DMSO	5.6
SAR405838	MDM2 inhibitor	G. Apoptotic modulator	1	10000	DMSO	9.9
Lovastatin	HMG-CoA reductase inhibitor	H. Metabolic modifier	1	10000	DMSO	0
Metformin	AMPK activator	H. Metabolic modifier	10	100000	AQ	0
Simvastatin	HMG CoA reductase inhibitor	H. Metabolic modifier	1	10000	DMSO	0
Disulfiram	alcohol dehydrogenase inhibitor	H. Metabolic modifier	10	100000	DMSO	3.7
Methotrexate	Antimetabolite; Anti-folate agent	H. Metabolic modifier	0.5	5000	DMSO	0
Pravastatin	HMG CoA reductase inhibitor	H. Metabolic modifier	1	10000	AQ	0
Pemetrexed	Dihydrofolate reductase inhibitor	H. Metabolic modifier	1	10000	AQ	0
Atorvastatin	HMG CoA reductase inhibitor	H. Metabolic modifier	1	10000	DMSO	0.6
CPI-613	pyruvate dehydrogenase, alpha-ketoglutarate dehydrogenase inhibitor	H. Metabolic modifier	1	10000	DMSO	0
Pevonedistat	NAE inhibitor	H. Metabolic modifier	1	10000	DMSO	11.5
AVN944	IMPDH inhibitor	H. Metabolic modifier	1	10000	DMSO	9.7
AGI-5198	IDH1 R132H/R132C inhibitor	H. Metabolic modifier	1	10000	DMSO	0
TH588	MTH1 inhibitor	H. Metabolic modifier	2.5	25000	DMSO	2.1
URB597	FAAH inhibitor	H. Metabolic modifier	0.1	1000	DMSO	0
Triapine	ribonucleotide reductase inhibitor	H. Metabolic modifier	1	10000	DMSO	3.2
AGI-6780	IDH2-R140Q inhibitor	H. Metabolic modifier	1	10000	DMSO	0.4
SB 743921	Mitotic inhibitor. Eg5/KSP inhibitor	I. Kinesin inhibitor	0	100	DMSO	1.9
GSK923295	CENP-E inhibitor	I. Kinesin inhibitor	1	10000	DMSO	3.3
Filanesib	KSP/Eg5 inhibitor	I. Kinesin inhibitor	0.1	1000	DMSO	6.1
Rofecoxib	COX-2 inhibitor	J. NSAID	1	10000	DMSO	0
Celecoxib	Selective COX-2 inhibitor	J. NSAID	1	10000	DMSO	0
Tanespimycin	HSP90 inhibitor	K. HSP inhibitor	1	10000	DMSO	14.6
Alvespimycin	HSP90 inhibitor	K. HSP inhibitor	0.1	1000	DMSO	4.1
BIIB021	HSP90 inhibitor	K. HSP inhibitor	1	10000	DMSO	13
Luminespib	HSP90 inhibitor	K. HSP inhibitor	0.1	1000	DMSO	10.9
VER 155008	HSP70 inhibitor	K. HSP inhibitor	1	10000	DMSO	6.6
Radicicol	HSP90 inhibitor	K. HSP inhibitor	1	10000	DMSO	3.2
Ganetespib	HSP90 inhibitor	K. HSP inhibitor	0.1	1000	DMSO	11.6
CUDC-305	HSP90 inhibitor	K. HSP inhibitor	1	10000	DMSO	12.2
Onalespib	HSP90 inhibitor	K. HSP inhibitor	0.2	2500	DMSO	12
Pilocarpine	Non-selective muscarinic receptor agonist	X. Other	4	40000	DMSO	0
Anagrelide	PDE-3, PLA2 inhibitor	X. Other	1	10000	DMSO	0
Mepacrine	Unclear. PLA2 inhibitor. NF-kB inhibitor, p53 activator	X. Other	5	50000	AQ	10.3
Deferoxamine	Iron chelator	X. Other	1	10000	AQ	1.1
Itraconazole	antifungal, hedgehog signaling inhibitor	X. Other	0.5	5000	DMSO	4
Tarenflurbil	Gamma-secretase inhibitor	X. Other	1	10000	DMSO	0
Sonidegib	Smothened (Hh) inhib	X. Other	1	10000	DMSO	0
2-methoxyestradiol	Angiogenesis inhibitor	X. Other	1	10000	DMSO	4.1
Plerixafor	CXCR4 antagonist	X. Other	1	10000	AQ	0
Fingolimod	S1PR antagonist	X. Other	1	10000	DMSO	6.2
Vismodegib	Smothened (Hh) inhibitor	X. Other	1	10000	DMSO	0
Galiellalactone	STAT3-DNA interaction inhibitor	X. Other	2.5	25000	DMSO	0
Tosedostat	Aminopeptidase inhibitor	X. Other	1	10000	DMSO	6.2
PF-3845	FAAH inhibitor	X. Other	1	10000	DMSO	1.7
MK-0752	gamma-secretase/notch inhibitor	X. Other	0.1	1000	DMSO	0
Varespladib	Secretory phospholipase A2 inhibitor	X. Other	1	10000	DMSO	0
15D-PGJ2	Endogenous PPARγ ligand, prostaglandin, NFkB signaling inhibitor	X. Other	0.3	3000	DMSO	0
1-methyl-D-tryptophan	Indolamine 2,3-dioxygenase 1 and 2 inhibitor	X. Other	0.5	5000	AQ	0
Stattic	STAT3 SH2 domain inhibitor	X. Other	5	50000	DMSO	6.3
TRAM-34	intermediate-conductance Ca2+-activated K+ channel inh.	X. Other	0.1	1000	DMSO	0
Cilengitide	alphaVbeta3 integrin inhibitor	X. Other	1	10000	DMSO	0
deltarasin	Ras-PDEdelta inhibitor	X. Other	1	10000	DMSO	5.5
NSC348884	NPM1 oligomerization inhibitor	X. Other	5	50000	DMSO	3.9
NVP-LGK974	PORCN inhibitor	X. Other	1	10000	DMSO	0
ONX-0914	LMP7 (immunoproteasome)	X. Other	1	10000	DMSO	16.4
NMS-873	p97/VCP inhibitor	X. Other	1	10000	DMSO	8.9
Darapladib	lipoprotein-associated phospholipase A2 inhibitor	X. Other	0.1	1000	DMSO	0.1
ML323	USP1-UAF1 inhibitor	X. Other	1	10000	DMSO	0.6
GSK2830371	Wip1 inhibitor	X. Other	0.5	5000	DMSO	0
BCI	Dusp6 inhibitor	X. Other	5	50000	DMSO	15.4
MST-312	Telomerase inhibitor	X. Other	1	10000	DMSO	4.5
Glasdegib	Smo inhibitor	X. Other	0.1	1000	DMSO	0.1
SH-4-54	STAT3 inhibitor	X. Other	2.5	25000	DMSO	6.9
Marimastat	MMP-9, MMP-1, MMP-2, MMP-14, MMP-7 inhibitor	X. Other	1	10000	DMSO	0.6

## Sheet: Table S1E
Table S1E. Drug library FO5A
Drug name	Drug mechanism/targets	Drug class	Min.Conc.tested (nM)	Max.Conc.tested (nM)	Solvent			FO5A nr of drugs:
Idarubicin	Topoisomerase II inhibitor	A. Conv. Chemo	0.1	1000	DMSO		A. Conv. Chemo	61
Auranofin	Antirheumatic agent	A. Conv. Chemo	0.2	2500	DMSO		B. Kinase inhibitor	255
Plicamycin	RNA synthesis inhibitor	A. Conv. Chemo	1	10000	DMSO		C. Rapalog	5
Clofarabine	Antimetabolite; Purine analog	A. Conv. Chemo	1	10000	DMSO		D. Immunomodulatory	18
Vincristine	Mitotic inhibitor. Vinca alkaloid microtubule depolymerizer	A. Conv. Chemo	0.1	1000	DMSO		E. Differentiating/ epigenetic modifier	74
Vinorelbine	Mitotic inhibitor. Vinca alkaloid microtubule depolymerizer	A. Conv. Chemo	1	10000	DMSO		F. Hormone therapy	22
Vinblastine	Mitotic inhibitor. Vinca alkaloid microtubule depolymerizer	A. Conv. Chemo	0.1	1000	DMSO		G. Apoptotic modulator	23
Cytarabine	Antimetabolite, interferes with DNA synthesis	A. Conv. Chemo	1	10000	DMSO		H. Metabolic modifier	17
Fluorouracil	Antimetabolite	A. Conv. Chemo	1	10000	DMSO		I. Kinesin inhibitor	4
Mitoxantrone	Topoisomerase II inhibitor	A. Conv. Chemo	0.1	1000	DMSO		J. NSAID (Nonsteroidal anti-inflammatory drug)	1
Paclitaxel	Mitotic inhibitor, taxane microtubule stabilizer	A. Conv. Chemo	0.1	1000	DMSO		K. HSP inhibitor	6
Topotecan	Topoisomerase I inhibitor. Camptothecin analog	A. Conv. Chemo	1	10000	DMSO		X. Other	40
Temozolomide	Alkylating agent	A. Conv. Chemo	10	100000	DMSO		Total nr of drugs:	526
Mitotane	Antineoplastic agent	A. Conv. Chemo	1	10000	DMSO
Allopurinol	Xanthine oxidase inhibitor	A. Conv. Chemo	1	10000	DMSO
Hydroxyurea	Antineoplastic agent	A. Conv. Chemo	100	1000000	DMSO
Mercaptopurine	Antimetabolite	A. Conv. Chemo	1	10000	DMSO
Thioguanine	Antimetabolite; Purine analog	A. Conv. Chemo	1	10000	DMSO
Epirubicin	Topoisomerase II inhibitor	A. Conv. Chemo	0.1	1000	DMSO
SN-38	Active metabolite of irinotecan. Topoisomerase I inhibitor	A. Conv. Chemo	1	10000	DMSO
Raltitrexed	DHFR/GARFT/thymidylate synthase inhibitor	A. Conv. Chemo	0.1	1000	DMSO
ABT-751	Mitotic inhibitor. Colchicine site binding microtubule depolymerizer.	A. Conv. Chemo	1	10000	DMSO
Indibulin	Mitoric inhibitor. Microtubule depolymerizer	A. Conv. Chemo	1	10000	DMSO
Nelarabine	Nucleoside analog, DNA, RNA synth inhibitor	A. Conv. Chemo	1	10000	DMSO
Docetaxel	Mitotic inhibitor, taxane microtubule stabilizer	A. Conv. Chemo	0.1	1000	DMSO
Pentostatin	Antimetabolite; Purine analog	A. Conv. Chemo	1	10000	DMSO
Floxuridine	Antimetabolite; Analog of 5-fluorouracil	A. Conv. Chemo	1	10000	DMSO
Gemcitabine	Antimetabolite; Nucleoside analog	A. Conv. Chemo	0.1	1000	DMSO
Teniposide	Topoisomerase II inhibitor	A. Conv. Chemo	1	10000	DMSO
Dactinomycin	RNA and DNA synthesis inhibitor	A. Conv. Chemo	0.1	1000	DMSO
Cladribine	Antimetabolite; Purine analog	A. Conv. Chemo	0.1	1000	DMSO
Mitomycin C	Antineoplastic anatibiotic; DNA crosslinker	A. Conv. Chemo	1	10000	DMSO
Carboplatin	Platinum-based antineoplastic agent	A. Conv. Chemo	10	100000	AQ
Cisplatin	Platinum-based antineoplastic agent	A. Conv. Chemo	10	100000	AQ
Oxaliplatin	Platinum-based antineoplastic agent	A. Conv. Chemo	10	100000	AQ
Daunorubicin	Topoisomerase II inhibitor	A. Conv. Chemo	0.1	1000	DMSO
Etoposide	Topoisomerase II inhibitor	A. Conv. Chemo	1	10000	DMSO
Doxorubicin	Topoisomerase II inhibitor	A. Conv. Chemo	0.1	1000	DMSO
Valrubicin	Topoisomerase II inhibitor	A. Conv. Chemo	0.5	5000	DMSO
Ixabepilone	Mitotic inhibitor. Epothilone microtubule stabilizer.	A. Conv. Chemo	0.1	1000	DMSO
Fludarabine	Antimetabolite; Purine analog	A. Conv. Chemo	1	10000	DMSO
Bleomycin	Glycopeptide antibiotic; causes DNA breaks	A. Conv. Chemo	1	10000	DMSO
Capecitabine	5-FU prodrug	A. Conv. Chemo	1	10000	DMSO
Chloroquine	Antimalaria agent; chemo/radio sensitizer	A. Conv. Chemo	10	100000	AQ
Omacetaxine	Protein synthesis inhib (80 S ribosome)	A. Conv. Chemo	1	10000	DMSO
8-chloro-adenosine	Nucleoside analog, RNA synthesis inhibitor	A. Conv. Chemo	5	50000	DMSO
8-amino-adenosine	Nucleoside analog, RNA synthesis inhibitor	A. Conv. Chemo	5	50000	DMSO
Aldoxorubicin	Topoisomerase II inhibitor, Albumin binding	A. Conv. Chemo	0.1	1000	DMSO
Amsacrine	DNA intercalation, Topo II inhibitor	A. Conv. Chemo	1	10000	DMSO
Cabazitaxel	Taxane microtubule stabilizer, antimitotic	A. Conv. Chemo	0.1	1000	DMSO
Pixantrone	topoisomerase II inhibitor	A. Conv. Chemo	1	10000	AQ
Eribulin	Mitotic inhibitor, microtubule depolymerizer.	A. Conv. Chemo	0.1	1000	DMSO
Trifluridine	Antimetabolite; Nucleoside analog	A. Conv. Chemo	1	10000	DMSO
Vinflunine	Mitotic inhibitor. Vinca alkaloid microtubule depolymerizer	A. Conv. Chemo	0.1	1000	DMSO
Bortezomib	Proteasome inhibitor (26S subunit)	A. Conv. Chemo	0.1	1000	DMSO
Carfilzomib	Proteasome inhibitor (20S subunit)	A. Conv. Chemo	0.1	1000	DMSO
Tosedostat	Aminopeptidase inhibitor	A. Conv. Chemo	1	10000	DMSO
Oprozomib	proteasome (20 S) inhibitor	A. Conv. Chemo	0.2	2500	DMSO
ONX-0914	LMP7 (immunoproteasome)	A. Conv. Chemo	1	10000	DMSO
Ixazomib	20S proteasome inhibitor	A. Conv. Chemo	0.1	1000	DMSO
VLX1570	proteasome deubiquitinase inhibitor	A. Conv. Chemo	1	10000	DMSO
Gefitinib	EGFR inhibitor	B. Kinase inhibitor	1	10000	DMSO
Imatinib	Abl, Kit, PDGFRB inhibitor	B. Kinase inhibitor	1	10000	DMSO
Vatalanib	VEGFR-1 & -2 inhibitor	B. Kinase inhibitor	1	10000	DMSO
Erlotinib	EGFR inhibitor	B. Kinase inhibitor	1	10000	DMSO
Lapatinib	HER2, EGFR inhibitor	B. Kinase inhibitor	0.1	1000	DMSO
BI 2536	PLK1 inhibitor	B. Kinase inhibitor	0.1	1000	DMSO
Palbociclib	CDK4/6 inhibitor	B. Kinase inhibitor	1	10000	AQ
AT9283	Aurora A & B, Jak2, Flt, Abl inhibitor	B. Kinase inhibitor	0.1	1000	DMSO
Selumetinib	MEK1/2 inhibitor	B. Kinase inhibitor	1	10000	DMSO
Afatinib	EGFR inhibitor	B. Kinase inhibitor	0.1	1000	DMSO
Dovitinib	FGFR inhibitor	B. Kinase inhibitor	1	10000	DMSO
Crizotinib	ALK, c-Met inhibitor	B. Kinase inhibitor	0.1	1000	DMSO
Danusertib	Aurora, Ret, TrkA, FGFR-1 inhibitor	B. Kinase inhibitor	1	10000	DMSO
Foretinib	MET, VEGFR2 inhibitor	B. Kinase inhibitor	0.1	1000	DMSO
SNS-032	CDK inhibitor	B. Kinase inhibitor	1	10000	DMSO
Alvocidib	CDK inhibitor	B. Kinase inhibitor	1	10000	DMSO
Ponatinib	Broad TK inhibitor	B. Kinase inhibitor	0.1	1000	DMSO
Perifosine	AKT/PI3K inhibitor	B. Kinase inhibitor	0.2	2500	AQ
Motesanib	VEGFR, PDGFR, Ret, Kit inhibitor	B. Kinase inhibitor	1	10000	DMSO
Cediranib	KDR/Flt/VEGFR inhibitor	B. Kinase inhibitor	0.1	1000	DMSO
Tivozanib	VEGFR1, 2, 3, c-Kit, PDGFRB inhibitor	B. Kinase inhibitor	1	10000	DMSO
AZD1775	Wee1 inhibitor	B. Kinase inhibitor	1	10000	DMSO
PF-00477736	Chk1 inhibitor	B. Kinase inhibitor	1	10000	DMSO
AZD7762	Chk1 inhibitor	B. Kinase inhibitor	0.1	1000	DMSO
AZD1152-HQPA	Aurora B inhibitor	B. Kinase inhibitor	0.1	1000	DMSO
AZD8055	mTOR inhibitor	B. Kinase inhibitor	1	10000	DMSO
Doramapimod	p38MAPK inhibitor	B. Kinase inhibitor	1	10000	DMSO
Bryostatin 1	PKC activator	B. Kinase inhibitor	0	100	DMSO
BMS-754807	IGF1R inhibitor	B. Kinase inhibitor	1	10000	DMSO
Idelalisib	PI3K inhibitor, p110?-selective	B. Kinase inhibitor	1	10000	DMSO
Trametinib	MEK1/2 inhibitor	B. Kinase inhibitor	0	250	DMSO
Ruxolitinib	JAK1&2 inhibitor	B. Kinase inhibitor	1	10000	DMSO
MK-2206	AKT inhibitor	B. Kinase inhibitor	0.1	1000	DMSO
Alisertib	Aurora A inhibitor	B. Kinase inhibitor	1	10000	DMSO
Nilotinib	Abl inhibitor	B. Kinase inhibitor	1	10000	DMSO
Vemurafenib	B-Raf(V600E) inhibitor	B. Kinase inhibitor	1	10000	DMSO
Vandetanib	VEGFR,EGFR, RET inhibitor	B. Kinase inhibitor	0.1	1000	DMSO
Linsitinib	IGF1R, IR inhibitor	B. Kinase inhibitor	1	10000	DMSO
Tepotinib	c-Met inhibitor	B. Kinase inhibitor	0.1	1000	DMSO
Dasatinib	Abl, Src, Kit, EphR... Inhibitor	B. Kinase inhibitor	0.1	1000	DMSO
Tofacitinib	JAK3, JAK2(V617F) inhibitor	B. Kinase inhibitor	0.5	5000	DMSO
Axitinib	VEGFR, PDGFR, KIT inhibitor	B. Kinase inhibitor	1	10000	DMSO
Saracatinib	Src, Abl inhibitor	B. Kinase inhibitor	1	10000	DMSO
Bosutinib	Abl, Src inhibitor	B. Kinase inhibitor	1	10000	DMSO
Canertinib	pan-HER inhibitor	B. Kinase inhibitor	1	10000	DMSO
Pazopanib	VEGFR inhibitor	B. Kinase inhibitor	1	10000	DMSO
Tandutinib	FLT3, PDGFR, KIT inhibitor	B. Kinase inhibitor	0.1	1000	DMSO
Enzastaurin	PKCbeta inhibitor	B. Kinase inhibitor	1	10000	DMSO
Masitinib	KIT inhibitor	B. Kinase inhibitor	1	10000	DMSO
Pictilisib	PI3K inhibitor, pan-class I	B. Kinase inhibitor	1	10000	DMSO
Sorafenib	B-Raf, FGFR-1, VEGFR-2 & -3, PDGFR-beta, KIT, and FLT3 inhib	B. Kinase inhibitor	0.1	1000	DMSO
Seliciclib	CDK2/7/9 inhibitor	B. Kinase inhibitor	1	10000	DMSO
Sunitinib	Broad TK inhibitor	B. Kinase inhibitor	0.1	1000	DMSO
Dactolisib	mTOR/(PI3K) inhibitor	B. Kinase inhibitor	0.1	1000	DMSO
Quizartinib	FLT3 inhibitor	B. Kinase inhibitor	0.1	1000	DMSO
Gandotinib	JAK2 inhibitor	B. Kinase inhibitor	1	10000	DMSO
AZ 3146	Mps1 kinase (TTK) inhibitor	B. Kinase inhibitor	1	10000	DMSO
Sotrastaurin	PKC inhibitor	B. Kinase inhibitor	1	10000	DMSO
Midostaurin	Broad TK (FLT3, KIT, RET, JAK, EGFR...) inhibitor	B. Kinase inhibitor	1	10000	DMSO
Regorafenib	B-Raf, c-Kit, VEGFR2 inhibitor	B. Kinase inhibitor	1	10000	DMSO
UCN-01	PKCbeta, PDK1, Chk, Cdk2 inhibitor	B. Kinase inhibitor	1	10000	DMSO
Ruboxistaurin	PKCbeta inhibitor	B. Kinase inhibitor	1	10000	DMSO
Tivantinib	MET inhibitor	B. Kinase inhibitor	0.1	1000	DMSO
Volasertib	PLK1 inhibitor	B. Kinase inhibitor	0.1	1000	DMSO
NVP-RAF265	"C-Raf" inhibitor, unclear MoA	B. Kinase inhibitor	0.1	1000	DMSO
Neratinib	HER2, EGFR inhibitor	B. Kinase inhibitor	0.1	1000	DMSO
Rabusertib	Chk1 inhibitor	B. Kinase inhibitor	0.1	1000	DMSO
Galunisertib	TGF-B/Smad inhibitor	B. Kinase inhibitor	0.1	1000	DMSO
Linifanib	VEGFR, PDGFR, CSF-1R, FLT3 inhibitor	B. Kinase inhibitor	0.1	1000	DMSO
Brivanib	VEGFR inhibitor	B. Kinase inhibitor	0.1	1000	DMSO
Buparlisib	PI3K inhibitor, pan-class I	B. Kinase inhibitor	1	10000	DMSO
Nintedanib	VEGFR, PDGFR, FGFR inhibitor	B. Kinase inhibitor	1	10000	DMSO
AZD4547	FGFR inhibitor	B. Kinase inhibitor	0.1	1000	DMSO
Cabozantinib	VEGFR2, Met, FLT3, Tie2, Kit and Ret inhibitor	B. Kinase inhibitor	0.1	1000	DMSO
AZD1480	JAK1/2, FGFR inhibitor	B. Kinase inhibitor	0.1	1000	DMSO
Sonolisib	PI3K inhibitor, pan-class I. Irreversible	B. Kinase inhibitor	1	10000	DMSO
PF-04708671	p70S6K inhibitor	B. Kinase inhibitor	1	10000	DMSO
Binimetinib	MEK1/2 inhibitor	B. Kinase inhibitor	0.1	1000	DMSO
Tamatinib	Syk inhibitor	B. Kinase inhibitor	1	10000	DMSO
Omipalisib	PI3K/mTOR inhibitor	B. Kinase inhibitor	0.1	1000	DMSO
Ibrutinib	Btk inhibitor	B. Kinase inhibitor	0.1	1000	DMSO
TAK-901	Aurora, Src family, JAK3, RTK inhibitor	B. Kinase inhibitor	0.1	1000	DMSO
Fostamatinib	Syk inhibitor	B. Kinase inhibitor	0.2	2500	AQ
Infigratinib	FGFR inhibitor	B. Kinase inhibitor	0.1	1000	DMSO
Momelotinib	JAK1 & 2 inhibitor	B. Kinase inhibitor	1	10000	DMSO
Sapanisertib	mTOR inhibitor	B. Kinase inhibitor	0.1	1000	DMSO
TGX-221	PI3K beta selective inhibitor	B. Kinase inhibitor	1	10000	DMSO
Dacomitinib	pan-HER inhibitor	B. Kinase inhibitor	0.1	1000	DMSO
Dinaciclib	CDK inhibitor	B. Kinase inhibitor	0.1	1000	DMSO
Dabrafenib	B-Raf(V600E) inhibitor	B. Kinase inhibitor	0.2	2500	DMSO
Ralimetinib	p38MAPK inhibitor	B. Kinase inhibitor	1	10000	DMSO
Crenolanib	PDGFRA and PDGFRB inhibitor	B. Kinase inhibitor	1	10000	DMSO
PF-4800567	CK1epsilon inhibitor	B. Kinase inhibitor	1	10000	DMSO
PF-670462	CK1epsilon and CK1delta inhibitor	B. Kinase inhibitor	1	10000	DMSO
ZSTK474	PI3K gamma selective inhibitor	B. Kinase inhibitor	1	10000	DMSO
Vistusertib	mTOR inhibitor, ATP-competitive	B. Kinase inhibitor	1	10000	DMSO
GSK2636771	PI3K beta selective inhibitor	B. Kinase inhibitor	1	10000	DMSO
GSK269962	ROCK1 and ROCK2 inhibitor	B. Kinase inhibitor	1	10000	DMSO
GSK650394	SGK1 & 2 inhibitor	B. Kinase inhibitor	1	10000	DMSO
BMS-911543	JAK2 inhibitor	B. Kinase inhibitor	1	10000	DMSO
Ipatasertib	AKT inhibitor	B. Kinase inhibitor	1	10000	DMSO
ASP3026	ALK inhibitor	B. Kinase inhibitor	1	10000	DMSO
Alectinib	ALK (incl gatekeeper mut) inhib	B. Kinase inhibitor	0.1	1000	DMSO
Alpelisib	PI3Kalpha selective inhibitor	B. Kinase inhibitor	0.2	2500	DMSO
Baricitinib	JAK inhibitor	B. Kinase inhibitor	0.2	2500	DMSO
BX-912	PDK1 inhib	B. Kinase inhibitor	1	10000	DMSO
AZD-5363	AKT inhibitor	B. Kinase inhibitor	1	10000	DMSO
Fedratinib	JAK2-selective inhibitor	B. Kinase inhibitor	1	10000	DMSO
PF-03758309	PAK inhibitor	B. Kinase inhibitor	1	10000	DMSO
GSK-2334470	PDK1 inhibitor	B. Kinase inhibitor	1	10000	DMSO
Bafetinib	Abl, Lyn inhibitor	B. Kinase inhibitor	0.1	1000	DMSO
LY-2874455	FGFR inhibitor	B. Kinase inhibitor	0.1	1000	DMSO
Tideglusib	GSK3 inhibitor	B. Kinase inhibitor	0.3	3000	DMSO
SGI-1776	PIM kinase inhibitor	B. Kinase inhibitor	1	10000	DMSO
Milciclib	CDK2 inhibitor	B. Kinase inhibitor	1	10000	DMSO
Lenvatinib	VEGFR inhibitor	B. Kinase inhibitor	0.2	2500	DMSO
Duvelisib	PI3K inhibitor	B. Kinase inhibitor	0	500	DMSO
Icotinib	EGFR inhibitor	B. Kinase inhibitor	1	10000	DMSO
Apatinib	VEGFR inhibitor	B. Kinase inhibitor	1	10000	DMSO
Amuvatinib	Broad spectrum TK inhib	B. Kinase inhibitor	1	10000	DMSO
SCH772984	ERK1 & 2 inhibitor	B. Kinase inhibitor	1	10000	DMSO
Telatinib	VEGFR, KIT, PDGFR inhibitor	B. Kinase inhibitor	1	10000	DMSO
Triciribine	AKT inhibitor	B. Kinase inhibitor	10	100000	DMSO
Tozasertib	pan-Aurora inhibitor	B. Kinase inhibitor	1	10000	DMSO
Varlitinib	EGFR HER2 inhibitor	B. Kinase inhibitor	1	10000	DMSO
Golvatinib	MET, VEGFR2 inhibitor	B. Kinase inhibitor	0.2	2500	DMSO
Copanlisib	PI3K alpha, delta selective inhibitor	B. Kinase inhibitor	0.1	1000	DMSO
Sapitinib	Pan-HER inhibitor	B. Kinase inhibitor	0.1	1000	DMSO
AT7519	CDK1, 2, 4, 6 and 9 inhibitor	B. Kinase inhibitor	1	10000	DMSO
NVP-BGT226	PI3K/mTOR inhibitor	B. Kinase inhibitor	0.1	1000	DMSO
BMS-777607	Met, Axl, Ron and Tyro3 inhibitor	B. Kinase inhibitor	0.2	2500	DMSO
Abemaciclib	CDK4/6 inhibitor	B. Kinase inhibitor	0.2	2500	DMSO
Ceritinib	ALK inhibitor	B. Kinase inhibitor	0.2	2500	DMSO
Neflamapimod	p38MAPK inhibitor	B. Kinase inhibitor	1	10000	DMSO
Tesevatinib	EGFR, ERBB2, VEGFR, EPHB4	B. Kinase inhibitor	0.1	1000	DMSO
Hydroxyfasudil	ROCK, PKA, PKG, PRK inhibitor	B. Kinase inhibitor	1.9	19000	DMSO
Lucitanib	FGFR1, VEGFR inhibitor	B. Kinase inhibitor	1	10000	DMSO
ENMD-2076	pan-Aurora, VEGFR inhibitor	B. Kinase inhibitor	1	10000	DMSO
PD0325901	MEK1/2 inhibitor	B. Kinase inhibitor	0.1	1000	DMSO
PH-797804	p38MAPK inhibitor	B. Kinase inhibitor	0.1	1000	DMSO
TG100-115	PI3K gamma/delta inhibitor	B. Kinase inhibitor	1	10000	DMSO
Tucatinib	HER2 inhibitor	B. Kinase inhibitor	0.2	2500	DMSO
GSK-1070916	AURb, AURc inhibitor	B. Kinase inhibitor	0.1	1000	DMSO
GSK-461364	PLK1 inhibitor	B. Kinase inhibitor	1	10000	DMSO
Capmatinib	MET inhibitor	B. Kinase inhibitor	0.1	1000	DMSO
Palomid-529	AKT, MTOR, PI3K inhibitor	B. Kinase inhibitor	1	10000	DMSO
PF-00562271	FAK inhibitor	B. Kinase inhibitor	1	10000	DMSO
Gedatolisib	PI3K/mTOR inhibitor	B. Kinase inhibitor	0.1	1000	DMSO
TAK-285	HER2 inhibitor	B. Kinase inhibitor	0.2	2500	DMSO
CEP-32496	BRAF inhibitor	B. Kinase inhibitor	1	10000	DMSO
AZD-6482	PI3Kbeta-selective inhibitor	B. Kinase inhibitor	0.2	2500	DMSO
GSK-690693	AKT, PKA, PKC inhibitor	B. Kinase inhibitor	1	10000	DMSO
OSU-03012	PDPK1 inhibitor	B. Kinase inhibitor	2.5	25000	DMSO
NVP-AEW541	IGF1R inhibitor	B. Kinase inhibitor	1	10000	DMSO
AZD-1080	GSK3 inhibitor	B. Kinase inhibitor	1	10000	DMSO
MK-8776	CHEK1 inhibitor	B. Kinase inhibitor	0.2	2500	DMSO
AZD-5438	CDK1,2,9 inhibitor	B. Kinase inhibitor	1	10000	DMSO
Silmitasertib	CSNK2A1 inhibitor	B. Kinase inhibitor	1	10000	DMSO
Mubritinib	HER2 inhibitor	B. Kinase inhibitor	0.1	1000	DMSO
AZD-8186	PI3Kbeta inhibitor	B. Kinase inhibitor	0.1	1000	DMSO
GDC-0623	MEK1/2 inhibitor	B. Kinase inhibitor	0.2	2500	DMSO
Talmapimod	p38MAPK alpha selective inhibitor	B. Kinase inhibitor	1	10000	DMSO
PHA 408	IKK-2 inhibitor	B. Kinase inhibitor	1	10000	DMSO
PS-1145	IKK-2 inhibitor	B. Kinase inhibitor	2.5	25000	DMSO
KU-60019	ATM inhibitor	B. Kinase inhibitor	2.5	25000	DMSO
Encorafenib	B-Raf(V600E) inhibitor	B. Kinase inhibitor	0.1	1000	DMSO
MK-8745	Aurora A inhibitor	B. Kinase inhibitor	1	10000	DMSO
AZ191	DYRK1A inhibitor	B. Kinase inhibitor	1	10000	DMSO
Ribociclib	CDK4/6 inhibitor	B. Kinase inhibitor	1	10000	DMSO
VE-821	ATR inihibitor	B. Kinase inhibitor	1	10000	DMSO
Pacritinib	FLT3/JAK2	B. Kinase inhibitor	1	10000	DMSO
Tanzisertib	JNK inhibitor	B. Kinase inhibitor	1	10000	DMSO
Bentamapimod	JNK inhibitor	B. Kinase inhibitor	1	10000	DMSO
Cobimetinib	MEK1/2 inhibitor	B. Kinase inhibitor	0.1	1000	DMSO
AZD1208	PIM1, 2, 3 kinase inhibitor	B. Kinase inhibitor	1	10000	DMSO
BGB324	Axl inhibitor	B. Kinase inhibitor	1	10000	DMSO
AZD7545	PDHK inhibitor	B. Kinase inhibitor	1	10000	DMSO
Osimertinib	EGFR(L858R/T790M) inhibitor	B. Kinase inhibitor	0.2	2500	DMSO
BMS863233	Cdc7 inhibitor	B. Kinase inhibitor	1	10000	AQ
GNE-0877	LRRK2 inhibitor	B. Kinase inhibitor	0.1	1000	DMSO
Entospletinib	SYK inhibitor	B. Kinase inhibitor	0.5	5000	DMSO
Losmapimod	p38MAPK inhibitor	B. Kinase inhibitor	1	10000	DMSO
OTS167	MELK inhibitor	B. Kinase inhibitor	0.1	1000	DMSO
UNC2881	MER inhibitor	B. Kinase inhibitor	0.2	2500	DMSO
AMG-925	FLT-3, CDK4 inhibitor	B. Kinase inhibitor	0.1	1000	DMSO
CEP-37440	ALK inhibitor	B. Kinase inhibitor	0.5	5000	DMSO
Rociletinib	EGFR(L858R/T790M) inhibitor	B. Kinase inhibitor	1	10000	DMSO
FRAX486	PAK1, 2, 3 inhibitor	B. Kinase inhibitor	0.5	5000	DMSO
GNE-7915	LRRK2 inhibitor	B. Kinase inhibitor	0.1	1000	DMSO
Taselisib	PI3K alpha, delta, (gamma) selective inhibitor	B. Kinase inhibitor	0.1	1000	DMSO
GSK2656157	PERK inhibitor	B. Kinase inhibitor	0.2	2500	DMSO
TAK-530	pan-RAF inhibitor	B. Kinase inhibitor	1	10000	DMSO
Uprosertib	AKT inhibitor	B. Kinase inhibitor	1	10000	DMSO
AT13148	p70S6K, PKA, ROCK (AKT) inhibitor	B. Kinase inhibitor	1	10000	DMSO
Cerdulatinib	JAK, SYK inhibitor	B. Kinase inhibitor	1	10000	DMSO
Filgotinib	JAK1-selective inhibitor	B. Kinase inhibitor	1	10000	DMSO
Afuresertib	AKT1-selective inhibitor	B. Kinase inhibitor	0.1	1000	DMSO
PF-06463922	ALK, ROS1 inhibitor	B. Kinase inhibitor	0.1	1000	DMSO
TEW-7197	TGF-? receptor ALK4/ALK5 inhibitor	B. Kinase inhibitor	0.2	2500	DMSO
Ravoxertinib	ERK inhibitor	B. Kinase inhibitor	1	10000	DMSO
KD025	ROCK2 inhibitor	B. Kinase inhibitor	0.5	5000	DMSO
Merestinib	Met inhibitor	B. Kinase inhibitor	0.1	1000	DMSO
Poziotinib	pan-HER inhibitor	B. Kinase inhibitor	0.1	1000	DMSO
Spebrutinib	BTK inhibitor	B. Kinase inhibitor	0.1	1000	DMSO
VS-4718	FAK inhibitor	B. Kinase inhibitor	1	10000	DMSO
Ulixertinib	ERK inhibitor	B. Kinase inhibitor	1	10000	DMSO
LY3009120	pan-RAF inhibitor	B. Kinase inhibitor	1	10000	DMSO
Pexidartinib	KIT, CSF1R, FLT3 inhibitor	B. Kinase inhibitor	1	10000	DMSO
Prexasertib	Chk1 inhibitor	B. Kinase inhibitor	1	10000	DMSO
Decernotinib	JAK3 inhibitor	B. Kinase inhibitor	1	10000	DMSO
A-419259	HCK and other SRC family kinase inhibitor	B. Kinase inhibitor	1	10000	DMSO
CCT196969	pan-RAF/Src inhibitor	B. Kinase inhibitor	2.5	25000	DMSO
Gilteritinib	FLT3/AXL inhibitor	B. Kinase inhibitor	0.1	1000	DMSO
Peficitinb	JAK3-selective inhibitor	B. Kinase inhibitor	0.2	2500	DMSO
DEL-22379	ERK dimerization inhibitor	B. Kinase inhibitor	5	50000	DMSO
AMG319	PI3Kdelta inhibitor	B. Kinase inhibitor	0.1	1000	DMSO
ABC294640	Sphingosine kinase 2 inhibitor	B. Kinase inhibitor	5	50000	DMSO
Radotinib	ABL, PDGFR inhibitor	B. Kinase inhibitor	1	10000	DMSO
Ripasudil	ROCK inhibitor	B. Kinase inhibitor	1	10000	DMSO
CC-223	mTOR inhibitor	B. Kinase inhibitor	1	10000	DMSO
CC-115	mTOR/DNA-PK inhibitor	B. Kinase inhibitor	1	10000	DMSO
OTS-964	TOPK inhibitor	B. Kinase inhibitor	0.2	2500	DMSO
RO5126766	dual RAF/MEK inhibitor	B. Kinase inhibitor	0.1	1000	DMSO
TGR-1202	PI3Kdelta inhibitor	B. Kinase inhibitor	0.2	2500	DMSO
AZD6738	ATR inihibitor	B. Kinase inhibitor	2.5	25000	DMSO
Entrectinib	TRK, ROS1, ALK inhibitor	B. Kinase inhibitor	0.1	1000	DMSO
LY3023414	PI3K/mTOR/DNA-PK inhibitor	B. Kinase inhibitor	0.2	2500	DMSO
Tirabrutinib	BTK inhibitor	B. Kinase inhibitor	0.1	1000	DMSO
THZ2	CDK7 inhibitor	B. Kinase inhibitor	1	10000	DMSO
Glesatinib	MET, AXL, TIE, VEGFR, RON inhibitor	B. Kinase inhibitor	0.2	2500	DMSO
Sitravatinib	RET, TRK, PDGFR, VEGFR, KIT, DDR... inhibitor	B. Kinase inhibitor	0.2	2500	DMSO
BGB-283	Raf inhibitor	B. Kinase inhibitor	1	10000	DMSO
Asciminib	Allosteric ABL inhibitor, blocks myristoyl binding	B. Kinase inhibitor	0.1	1000	DMSO
Brigatinib	ALK inhibitor, including gatekeeper mutant ALK	B. Kinase inhibitor	0.1	1000	DMSO
Selonsertib	ASK1 inhibitor	B. Kinase inhibitor	0.1	1000	DMSO
Serabelisib	PI3Kalpha selective inhibitor	B. Kinase inhibitor	1	10000	DMSO
Olmutinib	EGFR(L858R/T790M) inhibitor	B. Kinase inhibitor	0.1	1000	DMSO
Altiratinib	MET/Tie-2 inhibitor	B. Kinase inhibitor	1	10000	DMSO
AZD0156	ATM inihibitor	B. Kinase inhibitor	0.1	1000	DMSO
Acalabrutinib	BTK inhibitor	B. Kinase inhibitor	0.1	1000	DMSO
AZD3759	EGFR inhibitor, BBB penetrable	B. Kinase inhibitor	0.1	1000	DMSO
LY-2584702	p70S6K inhibitor	B. Kinase inhibitor	1	10000	DMSO
NVP-BHG712	EphB4 inhibitor	B. Kinase inhibitor	1	10000	DMSO
AMG-337	Met inhibitor	B. Kinase inhibitor	1	10000	DMSO
GDC-0084	PI3K/mTOR inhibitor	B. Kinase inhibitor	1	10000	DMSO
PF06650833	IRAK4 inhibitor	B. Kinase inhibitor	1	10000	DMSO
Amcasertib	Cancer stem cell kinase inhibitor	B. Kinase inhibitor	1	10000	DMSO
PIM-447	PIM1, 2, 3 kinase inhibitor	B. Kinase inhibitor	1	10000	DMSO
Ensartinib	ALK inhibitor	B. Kinase inhibitor	0.1	1000	DMSO
GSK2256098	FAK inhibitor	B. Kinase inhibitor	0.1	1000	DMSO
GDC-0853	BTK inhibitor	B. Kinase inhibitor	0.1	1000	DMSO
Erdafitinib	FGFR inhibitor	B. Kinase inhibitor	0.1	1000	DMSO
Larotrectinib	TRK inhibitor	B. Kinase inhibitor	0.1	1000	DMSO
Senexin B	CDK8/19 inhibitor	B. Kinase inhibitor	0.1	1000	DMSO
Upadacitinib	JAK1-selective inhibitor	B. Kinase inhibitor	1	10000	DMSO
Tacrolimus	Binds FKBP12, causes inhibition of calcineurin	C. Rapalog	1	10000	DMSO
Everolimus	binds FKBP12, causes inhibition of mTORC1	C. Rapalog	0	100	DMSO
Temsirolimus	binds FKBP12, causes inhibition of mTORC1	C. Rapalog	0	100	DMSO
Sirolimus	binds FKBP12, causes inhibition of mTORC1	C. Rapalog	0	100	DMSO
Ridaforolimus	binds FKBP12, causes inhibition of mTORC1	C. Rapalog	0	100	DMSO
Dexamethasone	Glucocorticoid, immunomodulatory agent	D. Immunomodulatory	1	10000	DMSO
Thalidomide	Immunosuppressant	D. Immunomodulatory	1	10000	DMSO
Imiquimod	Immunomodulatory agent, TLR7 agonist	D. Immunomodulatory	0.2	2500	DMSO
Methylprednisolone	Glucocorticoid, immunomodulatory agent	D. Immunomodulatory	1	10000	DMSO
Prednisolone	Glucocorticoid, immunomodulatory agent	D. Immunomodulatory	1	10000	DMSO
Bimatoprost	Prostaglandin analog	D. Immunomodulatory	0.6	5500	DMSO
Lenalidomide	Immunomodulatory	D. Immunomodulatory	10	100000	DMSO
Pomalidomide	Immunomodulatory agent, anti-angiogenic	D. Immunomodulatory	1	10000	DMSO
VGX-1027	Nitric oxide-donating immunomodulator	D. Immunomodulatory	1	10000	DMSO
GDC-0919	IDO inhibitor	D. Immunomodulatory	1	10000	DMSO
Tasquinimod	S100A9 inhibitor, immunomodulatory, anti-angiogenic	D. Immunomodulatory	1	10000	DMSO
Epacadostat	IDO inhibitor	D. Immunomodulatory	1	10000	DMSO
Resatorvid	TLR4 inhibitor	D. Immunomodulatory	1	10000	DMSO
Resiquimod	TLR7/TLR8 agonist	D. Immunomodulatory	1	10000	DMSO
Motolimod	TLR8 agonist	D. Immunomodulatory	1	10000	DMSO
Pirfenidone	Antifibrotic and anti-inflammatory	D. Immunomodulatory	1	10000	DMSO
Vesatolimod	TLR7 agonist	D. Immunomodulatory	1	10000	DMSO
CC122	IMiD immunomodulator	D. Immunomodulatory	1	10000	DMSO
Tretinoin	Retinoic acid receptor agonist	E. Differentiating/ epigenetic modifier	1	10000	DMSO
Bexarotene	Antineoplastic agent; retinoid specifically selective for retinoid X receptors	E. Differentiating/ epigenetic modifier	1	10000	DMSO
Veliparib	PARP inhibitor	E. Differentiating/ epigenetic modifier	1	10000	DMSO
Decitabine	Nucleoside analog DNA methyl transferase inhibitor	E. Differentiating/ epigenetic modifier	1	10000	DMSO
Tipifarnib	Farnesyltransferase inhibitor	E. Differentiating/ epigenetic modifier	1	10000	DMSO
Rucaparib	PARP inhibitor	E. Differentiating/ epigenetic modifier	1	10000	DMSO
Belinostat	HDAC inhibitor	E. Differentiating/ epigenetic modifier	1	10000	DMSO
Tacedinaline	HDAC inhibitor	E. Differentiating/ epigenetic modifier	0.1	1000	DMSO
Panobinostat	HDAC inhibitor	E. Differentiating/ epigenetic modifier	0.1	1000	DMSO
Vorinostat	HDAC inhibitor	E. Differentiating/ epigenetic modifier	1	10000	DMSO
Entinostat	HDAC inhibitor	E. Differentiating/ epigenetic modifier	1	10000	DMSO
Olaparib	PARP inhibitor	E. Differentiating/ epigenetic modifier	1	10000	DMSO
Arsenic(III) oxide	Thioredoxin reductase inhibitor; cytotoxic chemotherapeutic	E. Differentiating/ epigenetic modifier	0.2	2500	AQ
Azacitidine	Nucleoside analog DNA methyl transferase inhibitor	E. Differentiating/ epigenetic modifier	1	10000	DMSO
XAV-939	Tankyrase-1 and -2	E. Differentiating/ epigenetic modifier	1	10000	DMSO
Valproic acid	HDAC inhibitor	E. Differentiating/ epigenetic modifier	100	1000000	AQ
Niraparib	PARP inhibitor	E. Differentiating/ epigenetic modifier	1	10000	DMSO
Mocetinostat	HDAC inhibitor (HDAC1 & 2-selective)	E. Differentiating/ epigenetic modifier	1	10000	DMSO
Quisinostat	HDAC inhibitor	E. Differentiating/ epigenetic modifier	0.1	1000	DMSO
JQ1	BET family inhibitor	E. Differentiating/ epigenetic modifier	1	10000	DMSO
Tubacin	HDAC6 inhibitor	E. Differentiating/ epigenetic modifier	1	10000	DMSO
Tubastatin A	HDAC6 inhibitor	E. Differentiating/ epigenetic modifier	1	10000	DMSO
StemRegenin 1	AHR antagonist, stem cell regenerating	E. Differentiating/ epigenetic modifier	1	10000	DMSO
PFI-1	BET family inhibitor	E. Differentiating/ epigenetic modifier	3	30000	DMSO
I-BET151	BET family inhibitor	E. Differentiating/ epigenetic modifier	1	10000	DMSO
Roxadustat	HIF prolyl hydroxylase inhibitor	E. Differentiating/ epigenetic modifier	1	10000	DMSO
Lomeguatrib	O6-methylguanine-DNA methyltransferase inhibitor	E. Differentiating/ epigenetic modifier	1	10000	DMSO
IOX-2	PHD2 inhibitor	E. Differentiating/ epigenetic modifier	5	50000	DMSO
GSK-J4	JMJD3 (histone demethylase) inhibitor	E. Differentiating/ epigenetic modifier	10	100000	DMSO
UNC1215	L3MBTL3 inhibitor	E. Differentiating/ epigenetic modifier	1	10000	DMSO
SGC0946	DOT1L inhibitor	E. Differentiating/ epigenetic modifier	1	10000	DMSO
UNC0642	G9a/GLP inhibitor	E. Differentiating/ epigenetic modifier	1	10000	DMSO
GSK343	EZH2 inhibitor	E. Differentiating/ epigenetic modifier	0.1	1000	DMSO
UNC0638	G9a/GLP inhibitor	E. Differentiating/ epigenetic modifier	1	10000	DMSO
C646	p300/CREB-binding protein (CBP) inhibitor	E. Differentiating/ epigenetic modifier	2.5	25000	DMSO
Rocilinostat	HDAC-6 selective inhibitor	E. Differentiating/ epigenetic modifier	1	10000	DMSO
Pracinostat	HDAC inhibitor	E. Differentiating/ epigenetic modifier	1	10000	DMSO
AR-42	HDAC inhibitor	E. Differentiating/ epigenetic modifier	1	10000	DMSO
Lonafarnib	Farnesyl transferase inhibitor	E. Differentiating/ epigenetic modifier	10	100000	DMSO
EPZ-5687	EZH2 inhibitor	E. Differentiating/ epigenetic modifier	1	10000	DMSO
IOX-1	2-Oxoglutarate Oxygenase Inhibitor	E. Differentiating/ epigenetic modifier	10	100000	DMSO
Tazemetostat	EZH2 inhibitor	E. Differentiating/ epigenetic modifier	1	10000	DMSO
Pinometostat	DOT1L inhibitor	E. Differentiating/ epigenetic modifier	0.1	1000	DMSO
GSK2801	BAZ2B/A bromodomain inhibitor	E. Differentiating/ epigenetic modifier	1	10000	DMSO
SGC-CBP30	CREBBP/EP300 bromodomain inhibitor	E. Differentiating/ epigenetic modifier	2.5	25000	DMSO
Birabresib	BET family inhibitor	E. Differentiating/ epigenetic modifier	1	10000	DMSO
CUDC-907	HDAC1/2/3/10, PI3Kalpha inhibitor	E. Differentiating/ epigenetic modifier	1	10000	DMSO
RGFP966	HDAC3 inhibitor	E. Differentiating/ epigenetic modifier	1	10000	DMSO
Talazoparib	PARP1/2 inhibitor	E. Differentiating/ epigenetic modifier	0.1	1000	DMSO
Resminostat	HDAC1, 3, 6 inhibitor	E. Differentiating/ epigenetic modifier	1	10000	DMSO
PTC-209	BMI-1 inhibitor	E. Differentiating/ epigenetic modifier	1	10000	DMSO
Molibresib	BET family inhibitor	E. Differentiating/ epigenetic modifier	1	10000	DMSO
UM729	Enhancer of aryl hydrocarbon receptor (AhR) antagonists	E. Differentiating/ epigenetic modifier	1	10000	DMSO
BAY 87-2243	HIF1alpha inhibitor	E. Differentiating/ epigenetic modifier	0.1	1000	DMSO
Givinostat	HDAC inhibitor	E. Differentiating/ epigenetic modifier	0.1	1000	DMSO
PCI-34051	HDAC8 inhibitor	E. Differentiating/ epigenetic modifier	1	10000	DMSO
Romidepsin	HDAC inhibitor	E. Differentiating/ epigenetic modifier	0.1	1000	DMSO
Abexinostat	HDAC1-selective inhibitor	E. Differentiating/ epigenetic modifier	1	10000	DMSO
GSK2879552	LSD1 inhibitor	E. Differentiating/ epigenetic modifier	10	100000	DMSO
EPZ015666	PRMT5 inhibitor	E. Differentiating/ epigenetic modifier	1	10000	DMSO
Enasidenib	IDH2-R140Q inhibitor	E. Differentiating/ epigenetic modifier	1	10000	DMSO
ARV-825	BET-targeting PROTAC	E. Differentiating/ epigenetic modifier	0	300	DMSO
dBET1	BET-targeting PROTAC	E. Differentiating/ epigenetic modifier	1	10000	DMSO
Ivosidenib	IDH1 R132H/R132C inhibitor	E. Differentiating/ epigenetic modifier	1	10000	DMSO
CPI-0610	BET family inhibitor	E. Differentiating/ epigenetic modifier	1	10000	DMSO
CPI-360	EZH2 inhibitor	E. Differentiating/ epigenetic modifier	1	10000	DMSO
Mivebresib	BET family inhibitor	E. Differentiating/ epigenetic modifier	1	10000	DMSO
A-366	G9a/GLP inhibitor	E. Differentiating/ epigenetic modifier	2.5	25000	DMSO
Acitretin	Retinoid receptor agonist	E. Differentiating/ epigenetic modifier	1	10000	DMSO
Tucidinostat	HDAC1/2/3/10 inhibitor	E. Differentiating/ epigenetic modifier	1	10000	DMSO
Vidofludimus	DHODH inhibitor	E. Differentiating/ epigenetic modifier	1	10000	DMSO
ML390	DHODH inhibitor	E. Differentiating/ epigenetic modifier	5	50000	DMSO
EPZ031686	SMYD3 inhibitor	E. Differentiating/ epigenetic modifier	1	10000	DMSO
BAY-1436032	IDH1 R132H/R132C inhibitor	E. Differentiating/ epigenetic modifier	1	10000	DMSO
Goserelin	Gonadotropin releasing hormone superagonist	F. Hormone therapy	1	10000	DMSO
Raloxifene	Selective estrogen receptor modulator	F. Hormone therapy	1	10000	DMSO
Letrozole	Aromatase inhibitor	F. Hormone therapy	1	10000	DMSO
Anastrozole	Aromatase inhibitor	F. Hormone therapy	1	10000	DMSO
Bicalutamide	Nonsteriodal antiandrogen	F. Hormone therapy	1	10000	DMSO
Aminoglutethimide	Anti-steroid, aromatase inhibitor	F. Hormone therapy	1	10000	DMSO
Clomifene	Selective estrogen receptor modulator	F. Hormone therapy	1	10000	DMSO
Finasteride	type II 5-alpha reductase inhibitor	F. Hormone therapy	1	10000	DMSO
Flutamide	Nonsteroidal antiandrogen	F. Hormone therapy	1	10000	DMSO
Fulvestrant	Estrogen receptor antagonist	F. Hormone therapy	0.1	1000	DMSO
Megestrol acetate	Progestogen	F. Hormone therapy	1	10000	DMSO
Tamoxifen	Estrogen receptor antagonist	F. Hormone therapy	1	10000	DMSO
Nilutamide	Nonsteroidal antiandrogen	F. Hormone therapy	1	10000	DMSO
Exemestane	Aromatase inhibitor	F. Hormone therapy	1	10000	DMSO
Abiraterone	P450 17alpha-hydroxylase-17,20-lyase inhibitor	F. Hormone therapy	0.5	5000	DMSO
Toremifene	selective estrogen receptor modulator	F. Hormone therapy	1	10000	DMSO
Lasofoxifene	Selective estrogen receptor modulator	F. Hormone therapy	0.1	1000	DMSO
4-hydroxytamoxifen	Selective estrogen receptor modulator	F. Hormone therapy	1	10000	DMSO
Enzalutamide	AR antagonist	F. Hormone therapy	1	10000	DMSO
Orteronel	CYP17A1, androgen synth inhib.	F. Hormone therapy	1	10000	DMSO
Apalutamide	AR antagonist	F. Hormone therapy	1	10000	DMSO
ODM-201	AR antagonist	F. Hormone therapy	0.2	2500	DMSO
AT 101	Bcl-2 family inhibitor	G. Apoptotic modulator	10	100000	DMSO
Navitoclax	Bcl-2/Bcl-xL inhibitor	G. Apoptotic modulator	1	10000	DMSO
Sepantronium bromide	Survivin inhibitor	G. Apoptotic modulator	1	10000	DMSO
APR-246	p53 activator, thioredoxin reductase 1 inhibitor	G. Apoptotic modulator	1	10000	DMSO
PAC-1	procaspase-3 activator	G. Apoptotic modulator	1	10000	DMSO
AT-406	XIAP, cIAP1, cIAP2 inhibitor	G. Apoptotic modulator	1	10000	DMSO
Venetoclax	Bcl-2-selective inhibitor	G. Apoptotic modulator	0.1	1000	DMSO
Birinapant	IAPs, SMAC mimetic	G. Apoptotic modulator	0.1	1000	DMSO
NVP-LCL161	IAPs, SMAC mimetic	G. Apoptotic modulator	2.5	25000	DMSO
Selinexor	XPO1/CRM1 inhibitor	G. Apoptotic modulator	1	10000	DMSO
Idasanutlin	p53-MDM2 inhibitor	G. Apoptotic modulator	1	10000	DMSO
WEHI-539	Bcl-XL inhibitor	G. Apoptotic modulator	0.2	2500	DMSO
AMG-232	MDM2 inhibitor	G. Apoptotic modulator	1	10000	DMSO
Sabutoclax	pan-Bcl-2 family inhibitor	G. Apoptotic modulator	2.5	25000	DMSO
Verdinexor	XPO1/CRM1 inhibitor	G. Apoptotic modulator	0.1	1000	DMSO
A-1210477	MCL-1 inhibitor	G. Apoptotic modulator	5	50000	DMSO
SAR405838	MDM2 inhibitor	G. Apoptotic modulator	1	10000	DMSO
A-1331852	Bcl-XL inhibitor	G. Apoptotic modulator	0.1	1000	DMSO
A-1155463	BCL-XL inhibitor	G. Apoptotic modulator	1	10000	DMSO
NVP-CGM097	p53-MDM2 inhibitor	G. Apoptotic modulator	2.5	25000	DMSO
Necrostatin 2	Necroptosis inhibitor	G. Apoptotic modulator	1	10000	DMSO
Eltanexor	XPO1/CRM1 inhibitor	G. Apoptotic modulator	1	10000	DMSO
S-63845	MCL-1 inhibitor	G. Apoptotic modulator	0.1	1000	DMSO
Lovastatin	HMG-CoA reductase inhibitor	H. Metabolic modifier	1	10000	DMSO
Metformin	AMPK activator	H. Metabolic modifier	10	100000	AQ
Simvastatin	HMG CoA reductase inhibitor	H. Metabolic modifier	1	10000	DMSO
Disulfiram(+CuCl2)	alcohol dehydrogenase inhibitor	H. Metabolic modifier	5	50000	DMSO
Methotrexate	Antimetabolite; Anti-folate agent	H. Metabolic modifier	0.5	5000	DMSO
Pravastatin	HMG CoA reductase inhibitor	H. Metabolic modifier	1	10000	AQ
Pemetrexed	Dihydrofolate reductase inhibitor	H. Metabolic modifier	1	10000	AQ
Atorvastatin	HMG CoA reductase inhibitor	H. Metabolic modifier	1	10000	DMSO
CPI-613	pyruvate dehydrogenase, alpha-ketoglutarate dehydrogenase inhibitor	H. Metabolic modifier	1	10000	DMSO
Pevonedistat	NAE inhibitor	H. Metabolic modifier	1	10000	DMSO
AVN944	IMPDH inhibitor	H. Metabolic modifier	1	10000	DMSO
TH588	MTH1 inhibitor	H. Metabolic modifier	2.5	25000	DMSO
URB597	FAAH inhibitor	H. Metabolic modifier	0.1	1000	DMSO
Triapine	ribonucleotide reductase inhibitor	H. Metabolic modifier	1	10000	DMSO
AZD3965	MCT1 inhibitor	H. Metabolic modifier	0.1	1000	DMSO
Erastin	VDAC inhibitor, induces ferroptosis	H. Metabolic modifier	1	10000	DMSO
RSL3	GPX4 inhibitor, induces ferroptosis	H. Metabolic modifier	1	10000	DMSO
SB 743921	Mitotic inhibitor. Eg5/KSP inhibitor	I. Kinesin inhibitor	0	100	DMSO
GSK923295	CENP-E inhibitor	I. Kinesin inhibitor	1	10000	DMSO
Filanesib	KSP/Eg5 inhibitor	I. Kinesin inhibitor	0.1	1000	DMSO
Litronesib	Eg5 inhibitor	I. Kinesin inhibitor	0.1	1000	DMSO
Celecoxib	Selective COX-2 inhibitor	J. NSAID	1	10000	DMSO
BIIB021	HSP90 inhibitor	K. HSP inhibitor	1	10000	DMSO
Luminespib	HSP90 inhibitor	K. HSP inhibitor	0.1	1000	DMSO
VER 155008	HSP70 inhibitor	K. HSP inhibitor	1	10000	DMSO
Ganetespib	HSP90 inhibitor	K. HSP inhibitor	0.1	1000	DMSO
CUDC-305	HSP90 inhibitor	K. HSP inhibitor	1	10000	DMSO
Onalespib	HSP90 inhibitor	K. HSP inhibitor	0.2	2500	DMSO
Sonidegib	Smothened (Hh) inhib	X. Other	1	10000	DMSO
Vismodegib	Smothened (Hh) inhibitor	X. Other	1	10000	DMSO
Glasdegib	Smo inhibitor	X. Other	0.1	1000	DMSO
Taladegib	Smothened (Hh) inhib	X. Other	1	10000	DMSO
Saridegib	Smothened (Hh) inhib	X. Other	1	10000	DMSO
Pilocarpine	Non-selective muscarinic receptor agonist	X. Other	4	40000	DMSO
Anagrelide	PDE-3, PLA2 inhibitor	X. Other	1	10000	DMSO
Miltefosine	Antimicrobial, inhibits PI3K/AKT	X. Other	10	100000	AQ
Mepacrine	Unclear. PLA2 inhibitor. NF-kB inhibitor, p53 activator	X. Other	5	50000	AQ
Deferoxamine	Iron chelator	X. Other	1	10000	AQ
Digoxin	Cardiac glycoside	X. Other	0.1	1000	DMSO
Itraconazole	antifungal, hedgehog signaling inhibitor	X. Other	0.5	5000	DMSO
Tarenflurbil	Gamma-secretase inhibitor	X. Other	1	10000	DMSO
Plerixafor	CXCR4 antagonist	X. Other	1	10000	AQ
Fingolimod	S1PR antagonist	X. Other	1	10000	DMSO
Galiellalactone	STAT3-DNA interaction inhibitor	X. Other	2.5	25000	DMSO
PF-3845	FAAH inhibitor	X. Other	1	10000	DMSO
MK-0752	gamma-secretase/notch inhibitor	X. Other	0.1	1000	DMSO
Varespladib	Secretory phospholipase A2 inhibitor	X. Other	1	10000	DMSO
1-methyl-D-tryptophan	Indolamine 2,3-dioxygenase 1 and 2 inhibitor	X. Other	0.5	5000	AQ
TRAM-34	intermediate-conductance Ca2+-activated K+ channel inh.	X. Other	0.1	1000	DMSO
Rigosertib	Ras-Raf interaction inhibitor, contaminated by microtubile depolymerizer...	X. Other	1	10000	DMSO
Cilengitide	alphaVbeta3 integrin inhibitor	X. Other	1	10000	DMSO
NVP-LGK974	PORCN inhibitor	X. Other	1	10000	DMSO
NMS-873	p97/VCP inhibitor	X. Other	1	10000	DMSO
Darapladib	lipoprotein-associated phospholipase A2 inhibitor	X. Other	0.1	1000	DMSO
ML323	USP1-UAF1 inhibitor	X. Other	1	10000	DMSO
GSK2830371	Wip1 inhibitor	X. Other	0.5	5000	DMSO
BCI	Dusp6 inhibitor	X. Other	5	50000	DMSO
MST-312	Telomerase inhibitor	X. Other	1	10000	DMSO
SH-4-54	STAT3 inhibitor	X. Other	2.5	25000	DMSO
Marimastat	MMP-9, MMP-1, MMP-2, MMP-14, MMP-7 inhibitor	X. Other	1	10000	DMSO
Omaveloxolone	Nrf2 activator	X. Other	1	10000	DMSO
BRD7116	Leukemic stem cell inhibitor	X. Other	1	10000	DMSO
Napabucasin	CSC inhibitor, STAT3 mediated	X. Other	2	20000	DMSO
TIC10	ERK & AKT inhibitor, TRAIL inducer	X. Other	2.5	25000	DMSO
NVP-SHP099	SHP2 inhibitor	X. Other	1	10000	DMSO
Salinomycin	Ionophore	X. Other	5	50000	DMSO
E7820	Integrin alpha2 expression inhibitor	X. Other	5	50000	DMSO
JPH203	LAT1 inhibitor	X. Other	0.5	5000	DMSO

## Sheet: Table S1F
Table S1F. Primer sequences used for fusion gene validation
Fusion gene	Primer type	Sequence (5´® 3`)
CLU-NRG1	Forward	GACTCTGCTGCTGTTTGTGG
	Reverse	AACTGGTTTCACACCGAAGG
FNBP4-PTPMT1	Forward	GGGAGTTTCCAGATGGTGAA
	Reverse	GATCTTGGCGATGGCTCTTA
ING5-THAP4	Forward	GCCTGCAGAAGATCCAGAAC
	Reverse	GGGCTCCAGAAGCTCTAGGT
ROCK1-SS18	Forward	ATTGTCACAGCAGCAGCAAC
	Reverse	TGAGAACACTCTGAGGTCTTTCC
RCC1-UBE2D2	Forward	AGTGGTCGCTTCTTCTCCTT
	Reverse	GCCCCATTATTGTAGCTTGCC
TACSTD2-OMA1	Forward	GGGGAAGTACAAGAAGGTGGA
	Reverse	AGTAGCTTGCTCCTTCCTGT

## Sheet: Table S1G
Table S1G. List of fusion genes identified in EOC PDCs by RNA-sequencing
Sample name	5´ fusion partner	3´fusion partner	Fusion description	Spanning pairs	Spanning unique reads	Predicted effect
FMOC02_2014	CLU	NRG1	known fusion	754	30	in-frame
FMOC02_2017	CLU	NRG1	known fusion	134	28	in-frame
FMOC9	FNBP4	PTPMT1	novel fusion	21	4	in-frame
FMOC11	ING5	THAP4	novel fusion	4	2	in-frame
FMOC11	ROCK1	SS18	novel fusion	4	2	in-frame
FMOC24	RCC1	UBE2D2	known fusion	6	2	UTR/CDS(truncated)
FMOC25	TACSTD2	OMA1	known fusion	3	2	in-frame

## Sheet: Table S1H
Table S1H. Drug sensitivity scores for FMOC25_1 PDCs screened with FO4B drug library
Drug name	Drug mechanism/targets	Drug class	FMOC25_1
Idarubicin	Topoisomerase II inhibitor	A. Conv. Chemo	9.2
Auranofin	Antirheumatic agent	A. Conv. Chemo	0
Camptothecin	Topoisomerase I inhibitor	A. Conv. Chemo	17
Plicamycin	RNA synthesis inhibitor	A. Conv. Chemo	7
Bortezomib	Proteasome inhibitor (26S subunit)	A. Conv. Chemo	27.2
Clofarabine	Antimetabolite; Purine analog	A. Conv. Chemo	8.5
Lomustine	Alkylating nitrosourea compound	A. Conv. Chemo	0
Vincristine	Mitotic inhibitor. Vinca alkaloid microtubule depolymerizer	A. Conv. Chemo	9.4
Vinorelbine	Mitotic inhibitor. Vinca alkaloid microtubule depolymerizer	A. Conv. Chemo	17.7
Altretamine	Formaldehyde release, alkylating agent	A. Conv. Chemo	0
Vinblastine	Mitotic inhibitor. Vinca alkaloid microtubule depolymerizer	A. Conv. Chemo	10.9
Chlorambucil	Nitrogen mustard alkylating agent	A. Conv. Chemo	0
Dacarbazine	Alkylating agent	A. Conv. Chemo	0
Cyclophosphamide	Alkylating agent	A. Conv. Chemo	0
Cytarabine	Antimetabolite, interferes with DNA synthesis	A. Conv. Chemo	3.4
Fluorouracil	Antimetabolite	A. Conv. Chemo	3.1
Ifosfamide	Nitrogen mustard alkylating agent	A. Conv. Chemo	0
Melphalan	Nitrogen mustard alkylating agent	A. Conv. Chemo	0
Mitoxantrone	Topoisomerase II inhibitor	A. Conv. Chemo	0.3
Paclitaxel	Mitotic inhibitor, taxane microtubule stabilizer	A. Conv. Chemo	6.7
Procarbazine	Alkylating agent	A. Conv. Chemo	0
Topotecan	Topoisomerase I inhibitor. Camptothecin analog	A. Conv. Chemo	12.7
Temozolomide	Alkylating agent	A. Conv. Chemo	0
Mechlorethamine	Nitrogen mustard alkylating agent	A. Conv. Chemo	0
Mitotane	Antineoplastic agent	A. Conv. Chemo	0
Allopurinol	Xanthine oxidase inhibitor	A. Conv. Chemo	1.3
Busulfan	Alkylating antineoplastic agent	A. Conv. Chemo	0
Hydroxyurea	Antineoplastic agent	A. Conv. Chemo	0.5
Mercaptopurine	Antimetabolite	A. Conv. Chemo	1.6
Thioguanine	Antimetabolite; Purine analog	A. Conv. Chemo	5.3
Carmustine	Alkylating agent	A. Conv. Chemo	0.4
Thio-TEPA	Alkylating agent	A. Conv. Chemo	0.7
Pipobroman	Alkylating agent	A. Conv. Chemo	1.6
SN-38	Active metabolite of irinotecan. Topoisomerase I inhibitor	A. Conv. Chemo	24.4
Raltitrexed	DHFR/GARFT/thymidylate synthase inhibitor	A. Conv. Chemo	0.1
Irinotecan	Topoisomerase I inhibitor. Camptothecin prodrug analog	A. Conv. Chemo	5.1
ABT-751	Mitotic inhibitor. Colchicine site binding microtubule depolymerizer.	A. Conv. Chemo	5
Amonafide	Topoisomerase II inhibitor / DNA intercalator	A. Conv. Chemo	6.8
Indibulin	Mitoric inhibitor. Microtubule depolymerizer	A. Conv. Chemo	5.5
Nelarabine	Nucleoside analog, DNA, RNA synth inhibitor	A. Conv. Chemo	0
Patupilone	Mitotic inhibitor, epothilone microtubule stabilizer	A. Conv. Chemo	9.3
Docetaxel	Mitotic inhibitor, taxane microtubule stabilizer	A. Conv. Chemo	12.1
Pentostatin	Antimetabolite; Purine analog	A. Conv. Chemo	0
Estramustine	Alkylating agent	A. Conv. Chemo	0
Floxuridine	Antimetabolite; Analog of 5-fluorouracil	A. Conv. Chemo	0.5
Gemcitabine	Antimetabolite; Nucleoside analog	A. Conv. Chemo	7.6
Teniposide	Topoisomerase II inhibitor	A. Conv. Chemo	6.4
Dactinomycin	RNA and DNA synthesis inhibitor	A. Conv. Chemo	23.3
Streptozocin	Alkylating glucosamine-nitrosourea agent	A. Conv. Chemo	0
Cladribine	Antimetabolite; Purine analog	A. Conv. Chemo	2.4
Mitomycin C	Antineoplastic anatibiotic; DNA crosslinker	A. Conv. Chemo	3.6
Carboplatin	Platinum-based antineoplastic agent	A. Conv. Chemo	1.3
Cisplatin	Platinum-based antineoplastic agent	A. Conv. Chemo	7.3
Oxaliplatin	Platinum-based antineoplastic agent	A. Conv. Chemo	8.9
Uramustine	Alkylating agent	A. Conv. Chemo	0.1
Daunorubicin	Topoisomerase II inhibitor	A. Conv. Chemo	10.1
Etoposide	Topoisomerase II inhibitor	A. Conv. Chemo	2.8
Doxorubicin	Topoisomerase II inhibitor	A. Conv. Chemo	7.7
Valrubicin	Topoisomerase II inhibitor	A. Conv. Chemo	9.1
Ixabepilone	Mitotic inhibitor. Epothilone microtubule stabilizer.	A. Conv. Chemo	1.1
Fludarabine	Antimetabolite; Purine analog	A. Conv. Chemo	4.3
Bleomycin	Glycopeptide antibiotic; causes DNA breaks	A. Conv. Chemo	9
Carfilzomib	Proteasome inhibitor (20S subunit)	A. Conv. Chemo	21.6
Bendamustine	Nitrogen mustard alkylating agent	A. Conv. Chemo	0
Capecitabine	5-FU prodrug	A. Conv. Chemo	0
Chloroquine	Antimalaria agent; chemo/radio sensitizer	A. Conv. Chemo	7.1
Omacetaxine	Protein synthesis inhib (80 S ribosome)	A. Conv. Chemo	23.8
8-chloro-adenosine	Nucleoside analog, RNA synthesis inhibitor	A. Conv. Chemo	11.4
8-amino-adenosine	Nucleoside analog, RNA synthesis inhibitor	A. Conv. Chemo	20.5
Oprozomib	proteasome (20 S) inhibitor	A. Conv. Chemo	14.6
Aldoxorubicin	Topo II, albumin	A. Conv. Chemo	5.3
Amsacrine	DNA intercalation, Topo II inhibitor	A. Conv. Chemo	8.2
Cabazitaxel	Taxane microtubule stabilizer, antimitotic	A. Conv. Chemo	12
Pixantrone	topoisomerase II inhibitor	A. Conv. Chemo	0.7
Gefitinib	EGFR inhibitor	B. Kinase inhibitor	9.8
Imatinib	Abl, Kit, PDGFRB inhibitor	B. Kinase inhibitor	0.3
Vatalanib	VEGFR-1 & -2 inhibitor	B. Kinase inhibitor	0
Erlotinib	EGFR inhibitor	B. Kinase inhibitor	11.7
Lapatinib	HER2, EGFR inhibitor	B. Kinase inhibitor	3.6
BI 2536	PLK1 inhibitor	B. Kinase inhibitor	5.8
Orantinib	KDR, FGFR, PDGFR inhibitor	B. Kinase inhibitor	2.6
Palbociclib	CDK inhibitor (Cdk4/6)	B. Kinase inhibitor	2.5
AT9283	Aurora A & B, Jak2, Flt, Abl inhibitor	B. Kinase inhibitor	0.1
Selumetinib	MEK1/2 inhibitor	B. Kinase inhibitor	7.3
Afatinib	EGFR inhibitor	B. Kinase inhibitor	10.4
Dovitinib	FGFR inhibitor	B. Kinase inhibitor	0.2
Crizotinib	ALK, c-Met inhibitor	B. Kinase inhibitor	0
Danusertib	Aurora, Ret, TrkA, FGFR-1 inhibitor	B. Kinase inhibitor	3.1
Foretinib	MET, VEGFR2 inhibitor	B. Kinase inhibitor	0.6
SNS-032	CDK inhibitor	B. Kinase inhibitor	20.8
CUDC-101	HDAC & EGFR, Her2 inhibitor	B. Kinase inhibitor	17
Alvocidib	CDK inhibitor	B. Kinase inhibitor	19.1
Pimasertib	MEK1/2 inhibitor	B. Kinase inhibitor	14.7
Ponatinib	Broad TK inhibitor	B. Kinase inhibitor	2.2
Perifosine	AKT/PI3K inhibitor	B. Kinase inhibitor	0
Motesanib	VEGFR, PDGFR, Ret, Kit inhibitor	B. Kinase inhibitor	1
Cediranib	KDR/Flt/VEGFR inhibitor	B. Kinase inhibitor	1.7
PF-04691502	PI3K/mTOR inhibitor	B. Kinase inhibitor	23.8
Tivozanib	VEGFR1, 2, 3, c-Kit, PDGFRB inhibitor	B. Kinase inhibitor	1.9
MK1775	Wee1 inhibitor	B. Kinase inhibitor	11.5
PF-00477736	Chk1 inhibitor	B. Kinase inhibitor	11.7
AZD7762	Chk1 inhibitor	B. Kinase inhibitor	3.3
AZD1152-HQPA	Aurora B inhibitor	B. Kinase inhibitor	0.2
AZD8055	mTOR inhibitor	B. Kinase inhibitor	30.9
Doramapimod	p38MAPK inhibitor	B. Kinase inhibitor	0.8
Bryostatin 1	PKC activator	B. Kinase inhibitor	6.6
BMS-754807	IGF1R inhibitor	B. Kinase inhibitor	9.2
Idelalisib	PI3K inhibitor, p110δ-selective	B. Kinase inhibitor	1.4
Trametinib	MEK1/2 inhibitor	B. Kinase inhibitor	12.4
OSI-027	mTOR inhibitor	B. Kinase inhibitor	8.2
Refametinib	MEK1/2 inhibitor	B. Kinase inhibitor	14.8
Ruxolitinib	JAK1&2 inhibitor	B. Kinase inhibitor	0
Fasudil	ROCK, PKA, PKG, PRK inhibitor, prodrug	B. Kinase inhibitor	0
MK-2206	AKT inhibitor	B. Kinase inhibitor	4.9
Alisertib	Aurora A inhibitor	B. Kinase inhibitor	0.9
Nilotinib	Abl inhibitor	B. Kinase inhibitor	3.4
Vemurafenib	B-Raf(V600E) inhibitor	B. Kinase inhibitor	1.7
Vandetanib	VEGFR,EGFR, RET inhibitor	B. Kinase inhibitor	1.4
Linsitinib	IGF1R, IR inhibitor	B. Kinase inhibitor	3.7
EMD1214063	c-Met inhibitor	B. Kinase inhibitor	0
Lestaurtinib	FLT3, JAK2, TrkA, TrkB, TrkC inhibitor	B. Kinase inhibitor	5.3
Dasatinib	Abl, Src, Kit, EphR... Inhibitor	B. Kinase inhibitor	2.8
Tofacitinib	JAK3, JAK2(V617F) inhibitor	B. Kinase inhibitor	0
Axitinib	VEGFR, PDGFR, KIT inhibitor	B. Kinase inhibitor	0
Saracatinib	Src, Abl inhibitor	B. Kinase inhibitor	5.3
Bosutinib	Abl, Src inhibitor	B. Kinase inhibitor	3.7
Canertinib	pan-HER inhibitor	B. Kinase inhibitor	10
Pazopanib	VEGFR inhibitor	B. Kinase inhibitor	1.1
Tandutinib	FLT3, PDGFR, KIT inhibitor	B. Kinase inhibitor	0
Enzastaurin	PKCbeta inhibitor	B. Kinase inhibitor	0
Masitinib	KIT inhibitor	B. Kinase inhibitor	2.2
Pictilisib	PI3K inhibitor, pan-class I	B. Kinase inhibitor	12.9
Sorafenib	B-Raf, FGFR-1, VEGFR-2 & -3, PDGFR-beta, KIT, and FLT3 inhib	B. Kinase inhibitor	0
Seliciclib	CDK2/7/9 inhibitor	B. Kinase inhibitor	0.9
Sunitinib	Broad TK inhibitor	B. Kinase inhibitor	0
Dactolisib	mTOR/(PI3K) inhibitor	B. Kinase inhibitor	22.7
Quizartinib	FLT3 inhibitor	B. Kinase inhibitor	0.7
Gandotinib	JAK2 inhibitor	B. Kinase inhibitor	3.7
AZ 3146	Mps1 kinase (TTK) inhibitor	B. Kinase inhibitor	3.7
Sotrastaurin	PKC inhibitor	B. Kinase inhibitor	0
Midostaurin	PKC, PKA, S6K and EGFR inhibitor	B. Kinase inhibitor	14.5
Regorafenib	B-Raf, c-Kit, VEGFR2 inhibitor	B. Kinase inhibitor	0.3
UCN-01	PKCbeta, PDK1, Chk, Cdk2 inhibitor	B. Kinase inhibitor	31
Ruboxistaurin	PKCbeta inhibitor	B. Kinase inhibitor	5.4
Tivantinib	MET inhibitor	B. Kinase inhibitor	4.2
Volasertib	PLK1 inhibitor	B. Kinase inhibitor	3.2
RAF265	C-Raf inhibitor	B. Kinase inhibitor	8.1
Neratinib	EGFR inhibitor	B. Kinase inhibitor	8.7
Rabusertib	Chk1 inhibitor	B. Kinase inhibitor	1
Galunisertib	TGF-B/Smad inhibitor	B. Kinase inhibitor	0
Linifanib	VEGFR, PDGFR, CSF-1R, FLT3 inhibitor	B. Kinase inhibitor	0
Brivanib	VEGFR inhibitor	B. Kinase inhibitor	0
Buparlisib	PI3K inhibitor, pan-class I	B. Kinase inhibitor	11.5
Nintedanib	VEGFR, PDGFR, FGFR inhibitor	B. Kinase inhibitor	0
Apitolisib	PI3K/mTOR inhibitor	B. Kinase inhibitor	18.1
AZD4547	FGFR inhibitor	B. Kinase inhibitor	0
Cabozantinib	VEGFR2, Met, FLT3, Tie2, Kit and Ret inhibitor	B. Kinase inhibitor	0
AZD1480	JAK1/2, FGFR inhibitor	B. Kinase inhibitor	0
Sonolisib	PI3K inhibitor, pan-class I. Irreversible	B. Kinase inhibitor	0
PF-04708671	p70S6K inhibitor	B. Kinase inhibitor	1.3
Binimetinib	MEK1/2 inhibitor	B. Kinase inhibitor	6.6
Tamatinib	Syk inhibitor	B. Kinase inhibitor	7.2
KX2-391	non-ATP competitive Src inhibitor	B. Kinase inhibitor	12.7
TAK-733	MEK1/2 inhibitor	B. Kinase inhibitor	13.2
Omipalisib	PI3K/mTOR inhibitor	B. Kinase inhibitor	24.2
Ibrutinib	Btk inhibitor	B. Kinase inhibitor	5.6
TAK-901	Aurora B inhibitor	B. Kinase inhibitor	2.2
Fostamatinib	Syk inhibitor	B. Kinase inhibitor	8.6
NVP-BGJ398	FGFR inhibitor	B. Kinase inhibitor	0
Momelotinib	JAK1 & 2 inhibitor	B. Kinase inhibitor	5.4
MLN-0128	mTOR inhibitor	B. Kinase inhibitor	21
TGX-221	PI3K beta selective inhibitor	B. Kinase inhibitor	1.7
VX-11E	ERK1 & 2 inhibitor	B. Kinase inhibitor	9.2
Dacomitinib	pan-HER inhibitor	B. Kinase inhibitor	7.8
Dinaciclib	CDK inhibitor	B. Kinase inhibitor	17.6
Dabrafenib	B-Raf(V600E) inhibitor	B. Kinase inhibitor	1.8
Ralimetinib	p38MAPK inhibitor	B. Kinase inhibitor	1.1
Crenolanib	PDGFRA and PDGFRB inhibitor	B. Kinase inhibitor	4.3
PF-4800567	CK1epsilon inhibitor	B. Kinase inhibitor	0.6
PF-670462	CK1epsilon and CK1delta inhibitor	B. Kinase inhibitor	1.7
ZSTK474	PI3K gamma selective inhibitor	B. Kinase inhibitor	15.6
AZD2014	mTOR inhibitor, ATP-competitive	B. Kinase inhibitor	20.5
GSK2636771	PI3K beta selective inhibitor	B. Kinase inhibitor	3.5
(5Z)-7-Oxozeaenol	TAK1 inhibitor	B. Kinase inhibitor	0
Rebastinib	Allosteric ABL, FLT3, TIE2, TRKA inhibitor	B. Kinase inhibitor	0
GSK269962	ROCK1 and ROCK2 inhibitor	B. Kinase inhibitor	0
PF 431396	FAK/PYK2 inhibitor	B. Kinase inhibitor	7
GSK650394	SGK1 & 2 inhibitor	B. Kinase inhibitor	0
BMS-911543	JAK2 inhibitor	B. Kinase inhibitor	0
Ipatasertib	AKT inhibitor	B. Kinase inhibitor	7
LY-294002	PI3K inhibitor	B. Kinase inhibitor	9.1
AZ-23	Trk inhibitor	B. Kinase inhibitor	0
ASP3026	ALK inhibitor	B. Kinase inhibitor	5.2
Alectinib	ALK (incl gatekeeper mut) inhib	B. Kinase inhibitor	0.1
GSK-1838705A	IGF1R, INSR, ALK inhib	B. Kinase inhibitor	1.2
GSK-1904529A	IGF1R, INSR inhib	B. Kinase inhibitor	3.9
SP600125	pan-JNK inhibitor	B. Kinase inhibitor	4.3
Alpelisib	PI3Kalpha inhibitor	B. Kinase inhibitor	4.7
Baricitinib	JAK inhibitor	B. Kinase inhibitor	0
BX-912	PDK1 inhib	B. Kinase inhibitor	6.2
AZD-5363	AKT inhibitor	B. Kinase inhibitor	6.5
Fedratinib	JAK2-selective inhibitor	B. Kinase inhibitor	5.7
PF-03758309	PAK inhibitor	B. Kinase inhibitor	16.7
GSK-2334470	PDK1 inhibitor	B. Kinase inhibitor	6.9
Bafetinib	Abl, Lyn inhibitor	B. Kinase inhibitor	0
AZD-8330	MEK1/2 inhibitor	B. Kinase inhibitor	22.2
BMS-599626	Pan-HER inhibitor	B. Kinase inhibitor	9.1
LY-2874455	FGFR inhibitor	B. Kinase inhibitor	1
Tideglusib	GSK3 inhibitor	B. Kinase inhibitor	0.3
SGI-1776	PIM kinase inhibitor	B. Kinase inhibitor	7.4
Rigosertib	Ras-Raf interaction inhibitor	B. Kinase inhibitor	14.3
Milciclib	CDK2 inhibitor	B. Kinase inhibitor	8.5
Lenvatinib	VEGFR inhibitor	B. Kinase inhibitor	0
Duvelisib	PI3K inhibitor	B. Kinase inhibitor	0
Icotinib	EGFR inhibitor	B. Kinase inhibitor	9
Apatinib	VEGFR inhibitor	B. Kinase inhibitor	2.3
Amuvatinib	Broad spectrum TK inhib	B. Kinase inhibitor	0
SCH772984	ERK1 & 2 inhibitor	B. Kinase inhibitor	16.6
Semaxanib	VEGFR inhibitor	B. Kinase inhibitor	4.4
Pelitinib	EGFR inhibitor	B. Kinase inhibitor	13.1
Telatinib	VEGFR, KIT, PDGFR inhibitor	B. Kinase inhibitor	0
Triciribine	AKT inhibitor	B. Kinase inhibitor	24.4
Tozasertib	pan-Aurora inhibitor	B. Kinase inhibitor	2.6
Varlitinib	EGFR HER2 inhibitor	B. Kinase inhibitor	8.3
Golvatinib	MET, VEGFR2 inhibitor	B. Kinase inhibitor	0.9
Copanlisib	PI3K alpha, beta selective inhibitor	B. Kinase inhibitor	11.7
Sapitinib	Pan-HER inhibitor	B. Kinase inhibitor	9.4
NVP-AEE788	EGFR, VEGFR, ABL, SRC inhibitor	B. Kinase inhibitor	6
AT7519	CDK1, 2, 4, 6 and 9 inhibitor	B. Kinase inhibitor	17.6
NVP-BGT226	PI3K/mTOR inhibitor	B. Kinase inhibitor	27.5
BMS-777607	Met, Axl, Ron and Tyro3 inhibitor	B. Kinase inhibitor	0
Abemaciclib	CDK4 and 6 inhibitor	B. Kinase inhibitor	0.1
Ceritinib	ALK inhibitor	B. Kinase inhibitor	0.6
VX 745	p38MAPK inhibitor	B. Kinase inhibitor	0
XL-647	EGFR, ERBB2, VEGFR, EPHB4	B. Kinase inhibitor	9.1
TAK-960	PLK1 inhibitor	B. Kinase inhibitor	0
Hydroxyfasudil	ROCK, PKA, PKG, PRK inhibitor	B. Kinase inhibitor	0
Lucitanib	FGFR1, VEGFR inhibitor	B. Kinase inhibitor	0.3
PD184352	MEK1/2 inhibitor	B. Kinase inhibitor	7.5
ENMD-2076	pan-Aurora inhibitor	B. Kinase inhibitor	6.1
MK-2461	MET inhibitor	B. Kinase inhibitor	2.8
PD0325901	MEK1/2 inhibitor	B. Kinase inhibitor	7
PH-797804	p38MAPK inhibitor	B. Kinase inhibitor	0
TAK-715	p38MAPK inhibitor	B. Kinase inhibitor	0
TG100-115	PI3K gamma/delta inhibitor	B. Kinase inhibitor	0
AMG-208	MET inhibitor	B. Kinase inhibitor	1.3
AMG-900	pan-Aurora inhibitor	B. Kinase inhibitor	0.8
ARRY-380	HER2 inhibitor	B. Kinase inhibitor	0
GSK-1070916	AURb, AURc inhibitor	B. Kinase inhibitor	0
GSK-461364	PLK1 inhibitor	B. Kinase inhibitor	7.4
NVP-INC280	MET inhibitor	B. Kinase inhibitor	0
OSI-930	KIT, VEGFR inhibitor	B. Kinase inhibitor	0
Palomid-529	AKT, MTOR, PI3K inhibitor	B. Kinase inhibitor	0
PF-00562271	FAK inhibitor	B. Kinase inhibitor	3.9
PF-03814735	AURa, AURb inhibitor	B. Kinase inhibitor	9.1
Gedatolisib	PI3K/mTOR inhibitor	B. Kinase inhibitor	16.3
SNS-314	AURa, AURb inhibitor	B. Kinase inhibitor	0.4
TAK-285	HER2 inhibitor	B. Kinase inhibitor	5
CEP-32496	BRAF inhibitor	B. Kinase inhibitor	0
MLN-8054	AURa AURb FLT3 KIT (PDGFR)	B. Kinase inhibitor	0
KW-2449	AURa AURb FLT3 inhibitor	B. Kinase inhibitor	0
KRN-633	VEGFR inhibitor	B. Kinase inhibitor	0
PHA-793887	CDK inhibitor	B. Kinase inhibitor	5.5
AZD-6482	PI3Kbeta-selective inhibitor	B. Kinase inhibitor	2.5
GSK-1059615	PI3K/mTOR inhibitor	B. Kinase inhibitor	9.8
CYC-116	Aurora and VEGFR2 inhibitor	B. Kinase inhibitor	6.4
CP-724714	EGFR ERBB2 inhibitor	B. Kinase inhibitor	3.2
SGX-523	MET inhibitor	B. Kinase inhibitor	0
JNJ-38877605	MET inhibitor	B. Kinase inhibitor	0
GSK-690693	AKT, PKA, PKC inhibitor	B. Kinase inhibitor	4.5
OSU-03012	PDPK1 inhibitor	B. Kinase inhibitor	7.9
NVP-AEW541	IGF1R inhibitor	B. Kinase inhibitor	7.6
PF-04217903	MET inhibitor	B. Kinase inhibitor	0
AZD-1080	GSK3 inhibitor	B. Kinase inhibitor	0
RG-7603	PI3K inhibitor, pan-class I	B. Kinase inhibitor	7.8
MK-8776	CHEK1 inhibitor	B. Kinase inhibitor	1.4
PKI-402	PI3K/mTOR inhibitor	B. Kinase inhibitor	19.1
CH-5132799	PI3K inhibitor, pan-class I	B. Kinase inhibitor	10.5
AZD-5438	CDK1,2,9 inhibitor	B. Kinase inhibitor	8.1
Silmitasertib	CSNK2A1 inhibitor	B. Kinase inhibitor	3.6
Mubritinib	ERBB2 inhibitor	B. Kinase inhibitor	0.1
AZD-8186	PI3Kbeta inhibitor	B. Kinase inhibitor	1.5
GDC-0623	MEK1/2 inhibitor	B. Kinase inhibitor	9.6
Talmapimod	p38MAPK alpha selective inhibitor	B. Kinase inhibitor	0
PHA 408	IKK-2 inhibitor	B. Kinase inhibitor	0.6
PS-1145	IKK-2 inhibitor	B. Kinase inhibitor	3.2
KU-60019	ATM inhibitor	B. Kinase inhibitor	3.4
TPCA-1	IKK-2 inhibitor	B. Kinase inhibitor	2.9
XL019	JAK2 inhibitor	B. Kinase inhibitor	0.5
IRAK1/4 inhibitor	IRAK1/4 inhibitor	B. Kinase inhibitor	0
Encorafenib	B-RAF(V600E)	B. Kinase inhibitor	0.2
MK-8745	Aurora A inhibitor	B. Kinase inhibitor	0
AZ191	DYRK1A inhibitor	B. Kinase inhibitor	0
Ribociclib	CDK4/6 inhibitor	B. Kinase inhibitor	0
VE-821	ATR inihibitor	B. Kinase inhibitor	0.6
Pacritinib	FLT3/JAK2	B. Kinase inhibitor	7.8
Tanzisertib	JNK1, 2, 3 inhibitor	B. Kinase inhibitor	0
Bentamapimod	JNK inhibitor	B. Kinase inhibitor	0.7
Cobimetinib	MEK1/2 inhibitor	B. Kinase inhibitor	10
AZD1208	PIM1, 2, 3 kinase inhibitor	B. Kinase inhibitor	0.5
BGB324	Axl inhibitor	B. Kinase inhibitor	5.1
AZD7545	PDHK inhibitor	B. Kinase inhibitor	0
Osimertinib	EGFR(L858R/T790M) inhibitor	B. Kinase inhibitor	7.3
BMS863233	Cdc7 inhibitor	B. Kinase inhibitor	2
GNE-0877	LRRK2 inhibitor	B. Kinase inhibitor	0
Entospletinib	SYK inhibitor	B. Kinase inhibitor	0.1
Losmapimod	p38MAPK inhibitor	B. Kinase inhibitor	0
OTSSP167	MELK inhibitor	B. Kinase inhibitor	7.7
UNC2881	MER inhibitor	B. Kinase inhibitor	0
AMG-925	FLT-3, CDK4 inhibitor	B. Kinase inhibitor	0.7
CEP-37440	ALK inhibitor	B. Kinase inhibitor	9
Rociletinib	EGFR(L858R/T790M) inhibitor	B. Kinase inhibitor	9.2
FRAX486	PAK1, 2, 3 inhibitor	B. Kinase inhibitor	3.2
GNE-7915	LRRK2 inhibitor	B. Kinase inhibitor	0
TAK-632	pan-RAF inhibitor	B. Kinase inhibitor	4.4
Voxtalisib	mTOR/PI3K inhibitor	B. Kinase inhibitor	10.6
Taselisib	PI3K alpha, gamma selective inhibitor	B. Kinase inhibitor	8.2
GSK2656157	PERK inhibitor	B. Kinase inhibitor	0.2
Pilaralisib	PI3K inhibitor. Pan-class I	B. Kinase inhibitor	2.2
Uprosertib	AKT inhibitor	B. Kinase inhibitor	3.5
AT13148	p70S6K, PKA, ROCK (AKT) inhibitor	B. Kinase inhibitor	2.8
Cerdulatinib	JAK, SYK inhibitor	B. Kinase inhibitor	4
Filgotinib	JAK1-selective inhibitor	B. Kinase inhibitor	1.9
Afuresertib	AKT1-selective inhibitor	B. Kinase inhibitor	2.9
PF-06463922	ALK, ROS1 inhibitor	B. Kinase inhibitor	0
TEW-7197	TGF-β receptor ALK4/ALK5 inhibitor	B. Kinase inhibitor	0
GDC-0994	ERK inhibitor	B. Kinase inhibitor	6
SLx-2119	ROCK2 inhibitor	B. Kinase inhibitor	2.7
Merestinib	Met inhibitor	B. Kinase inhibitor	2.7
Poziotinib	pan-HER inhibitor	B. Kinase inhibitor	10.5
Spebrutinib	BTK inhibitor	B. Kinase inhibitor	0
VS-4718	FAK inhibitor	B. Kinase inhibitor	6.1
Ulixertinib	ERK inhibitor	B. Kinase inhibitor	12.3
LY3009120	pan-RAF inhibitor	B. Kinase inhibitor	11.1
Pexidartinib	KIT, CSF1R, FLT3 inhibitor	B. Kinase inhibitor	1.6
Prexasertib	Chk1 inhibitor	B. Kinase inhibitor	15.3
Tacrolimus	Binds FKBP12, causes inhibition of calcineurin	C. Rapalog	0
Everolimus	binds FKBP12, causes inhibition of mTORC1	C. Rapalog	9.2
Temsirolimus	binds FKBP12, causes inhibition of mTORC1	C. Rapalog	13.6
Sirolimus	binds FKBP12, causes inhibition of mTORC1	C. Rapalog	8.9
Ridaforolimus	binds FKBP12, causes inhibition of mTORC1	C. Rapalog	10.3
Dexamethasone	Immunosuppresant; glucocorticoid	D. Immunomodulatory	0
Thalidomide	Immunosuppresant	D. Immunomodulatory	0
Imiquimod	Immunomodulatory agent, TLR7 agonist	D. Immunomodulatory	0
Levamisole	Immunomodulatory agent	D. Immunomodulatory	0
Methylprednisolone	Immunosuppressant	D. Immunomodulatory	0
Prednisolone	Immunomodulatory agent	D. Immunomodulatory	0
Prednisone	Immunomodulatory agent	D. Immunomodulatory	0
Bimatoprost	Prostaglandin analog	D. Immunomodulatory	0
Lenalidomide	Immunomodulatory	D. Immunomodulatory	0
Pomalidomide	Immunomodulatory agent, anti-angiogenic	D. Immunomodulatory	0
VGX-1027	Immunomodulator	D. Immunomodulatory	0
NLG919	IDO inhibitor	D. Immunomodulatory	0.7
Tasquinimod	S100A9, immunomodulatory, anti-angiogenic	D. Immunomodulatory	3.9
Epacadostat	IDO inhibitor	D. Immunomodulatory	0
Tretinoin	Retinoic acid receptor agonist	E. Differentiating/ epigenetic modifier	0
Bexarotene	Antineoplastic agent; retinoid specifically selective for retinoid X receptors	E. Differentiating/ epigenetic modifier	0.3
Veliparib	PARP inhibitor	E. Differentiating/ epigenetic modifier	0.1
Decitabine	Nucleoside analog DNA methyl transferase inhibitor	E. Differentiating/ epigenetic modifier	0
Tipifarnib	Farnesyltransferase inhibitor	E. Differentiating/ epigenetic modifier	9.7
Rucaparib	PARP inhibitor	E. Differentiating/ epigenetic modifier	0.5
Belinostat	HDAC inhibitor	E. Differentiating/ epigenetic modifier	10.8
Tacedinaline	HDAC inhibitor	E. Differentiating/ epigenetic modifier	0
Iniparib	PARP inhibitor	E. Differentiating/ epigenetic modifier	0
Panobinostat	HDAC inhibitor	E. Differentiating/ epigenetic modifier	11.2
Vorinostat	HDAC inhibitor	E. Differentiating/ epigenetic modifier	5.5
Entinostat	HDAC inhibitor	E. Differentiating/ epigenetic modifier	4.3
Olaparib	PARP inhibitor	E. Differentiating/ epigenetic modifier	3
Arsenic(III) oxide	Thioredoxin reductase inhibitor; cytotoxic chemotherapeutic	E. Differentiating/ epigenetic modifier	0
Azacitidine	Nucleoside analog DNA methyl transferase inhibitor	E. Differentiating/ epigenetic modifier	3.2
XAV-939	Tankyrase-1 and -2	E. Differentiating/ epigenetic modifier	6.9
Valproic acid	HDAC inhibitor	E. Differentiating/ epigenetic modifier	0
Niraparib	PARP inhibitor	E. Differentiating/ epigenetic modifier	1.5
Mocetinostat	HDAC inhibitor (HDAC1 & 2-selective)	E. Differentiating/ epigenetic modifier	9.6
Quisinostat	HDAC inhibitor	E. Differentiating/ epigenetic modifier	9.9
JQ1	BET family inhibitor	E. Differentiating/ epigenetic modifier	8.2
Tubacin	HDAC6 inhibitor	E. Differentiating/ epigenetic modifier	0
Tubastatin A	HDAC6 inhibitor	E. Differentiating/ epigenetic modifier	0
StemRegenin 1	AHR antagonist, stem cell regenerating	E. Differentiating/ epigenetic modifier	1.6
PFI-1	Selective chemical probe for BET Bromodomains	E. Differentiating/ epigenetic modifier	1.1
I-BET151	BET family inhibitor	E. Differentiating/ epigenetic modifier	4.5
FG-4592	HIF prolyl hydroxylase inhibitor	E. Differentiating/ epigenetic modifier	0
Lomeguatrib	O6-methylguanine-DNA methyltransferase inhibitor	E. Differentiating/ epigenetic modifier	0
IOX-2	PHD2 inhibitor	E. Differentiating/ epigenetic modifier	0
GSK-J4	JMJD3 (histone demethylase) inhibitor	E. Differentiating/ epigenetic modifier	6.7
UNC1215	L3MBTL3 inhibitor	E. Differentiating/ epigenetic modifier	0
SGC0946	DOT1L inhibitor	E. Differentiating/ epigenetic modifier	0
UNC0642	G9a/GLP inhibitor	E. Differentiating/ epigenetic modifier	0
GSK343	EZH2 inhibitor	E. Differentiating/ epigenetic modifier	1.6
UNC0638	G9a/GLP inhibitor	E. Differentiating/ epigenetic modifier	0.2
C646	p300/CREB-binding protein (CBP) inhibitor	E. Differentiating/ epigenetic modifier	0.7
Rocilinostat	HDAC-6 selective inhibitor	E. Differentiating/ epigenetic modifier	2.4
Pracinostat	HDAC inhibitor	E. Differentiating/ epigenetic modifier	11.6
AR-42	HDAC inhibitor	E. Differentiating/ epigenetic modifier	10.1
Lonafarnib	Farnesyl transferase inhibitor	E. Differentiating/ epigenetic modifier	2.7
EPZ-5687	EZH2 inhibitor	E. Differentiating/ epigenetic modifier	0
IOX-1	2-Oxoglutarate Oxygenase Inhibitor	E. Differentiating/ epigenetic modifier	0
Tazemetostat	EZH2 inhibitor	E. Differentiating/ epigenetic modifier	0
Pinometostat	DOT1L inhibitor	E. Differentiating/ epigenetic modifier	0
GSK2801	BAZ2B/A bromodomain inhibitor	E. Differentiating/ epigenetic modifier	0
SGC-CBP30	CREBBP/EP300 bromodomain inhibitor	E. Differentiating/ epigenetic modifier	0.8
OTX015	BET family inhibitor	E. Differentiating/ epigenetic modifier	6.3
CUDC-907	HDAC1/2/3/10, PI3Kalpha inhibitor	E. Differentiating/ epigenetic modifier	29.2
RGFP966	HDAC3 inhibitor	E. Differentiating/ epigenetic modifier	0
Talazoparib	PARP1/2 inhibitor	E. Differentiating/ epigenetic modifier	4.8
Resminostat	HDAC1, 3, 6 inhibitor	E. Differentiating/ epigenetic modifier	3.4
PTC-209	BMI-1 inhibitor	E. Differentiating/ epigenetic modifier	6.3
GSK525762	BET family inhibitor	E. Differentiating/ epigenetic modifier	3.8
UM729	Enhancer of aryl hydrocarbon receptor (AhR) antagonists	E. Differentiating/ epigenetic modifier	0
BAY 87-2243	HIF1alpha inhibitor	E. Differentiating/ epigenetic modifier	2.2
Givinostat	HDAC inhibitor	E. Differentiating/ epigenetic modifier	5.2
PCI-34051	HDAC8 inhibitor	E. Differentiating/ epigenetic modifier	0.8
Romidepsin	HDAC inhibitor	E. Differentiating/ epigenetic modifier	30.1
Abexinostat	HDAC1-selective inhibitor	E. Differentiating/ epigenetic modifier	13.3
GSK2879552	LSD1 inhibitor	E. Differentiating/ epigenetic modifier	0
EPZ015666	PRMT5 inhibitor	E. Differentiating/ epigenetic modifier	1
Goserelin	Gonadotropin releasing hormone superagonist	F. Hormone therapy	0
Raloxifene	Selective estrogen receptor modulator	F. Hormone therapy	1.7
Letrozole	Aromatase inhibitor	F. Hormone therapy	0
Anastrozole	Aromatase inhibitor	F. Hormone therapy	0
Bicalutamide	Nonsteriodal antiandrogen	F. Hormone therapy	0
Aminoglutethimide	Anti-steroid, aromatase inhibitor	F. Hormone therapy	0.4
Clomifene	Selective estrogen receptor modulator	F. Hormone therapy	4.7
Finasteride	type II 5-alpha reductase inhibitor	F. Hormone therapy	0
Flutamide	Nonsteroidal antiandrogen	F. Hormone therapy	0
Fulvestrant	Estrogen receptor antagonist	F. Hormone therapy	0
Megestrol acetate	Progestogen	F. Hormone therapy	0
Tamoxifen	Estrogen receptor antagonist	F. Hormone therapy	2.3
Nilutamide	Nonsteroidal antiandrogen	F. Hormone therapy	0
Exemestane	Aromatase inhibitor	F. Hormone therapy	0
Abiraterone	P450 17alpha-hydroxylase-17,20-lyase inhibitor	F. Hormone therapy	0.3
Toremifene	selective estrogen receptor modulator	F. Hormone therapy	2.2
Lasofoxifene	Selective estrogen receptor modulator	F. Hormone therapy	0
4-hydroxytamoxifen	Selective estrogen receptor modulator	F. Hormone therapy	2
RD162	AR antagonist	F. Hormone therapy	0
Enzalutamide	AR antagonist	F. Hormone therapy	0
Orteronel	CYP17A1, androgen synth inhib.	F. Hormone therapy	0
ARN 509	AR antagonist	F. Hormone therapy	0
AT 101	Bcl-2 family inhibitor	G. Apoptotic modulator	2.8
Navitoclax	Bcl-2/Bcl-xL inhibitor	G. Apoptotic modulator	14.7
Obatoclax	Bcl-2 family inhibitor	G. Apoptotic modulator	1.8
Serdemetan	HDM2-p53 antagonist	G. Apoptotic modulator	3.4
YM155	Survivin inhibitor	G. Apoptotic modulator	35.5
APR-246	p53 activator, thioredoxin reductase 1 inhibitor	G. Apoptotic modulator	0
Nutlin-3	MDM2 inhibitor	G. Apoptotic modulator	3.5
PAC-1	procaspase-3 activator	G. Apoptotic modulator	0.4
AT-406	XIAP, cIAP1, cIAP2 inhibitor	G. Apoptotic modulator	1.5
Venetoclax	Bcl-2-selective inhibitor	G. Apoptotic modulator	0
Birinapant	IAPs, SMAC mimetic	G. Apoptotic modulator	1.1
LCL161	IAPs, SMAC mimetic	G. Apoptotic modulator	7.7
Selinexor	CRM1 inhibitor	G. Apoptotic modulator	15.1
Idasanutlin	MDM2 inhibitor	G. Apoptotic modulator	10.5
WEHI-539	Bcl-XL inhibitor	G. Apoptotic modulator	4.2
AMG-232	MDM2 inhibitor	G. Apoptotic modulator	5.6
UMI-77	MCL1 inhibitor	G. Apoptotic modulator	14.3
Sabutoclax	pan-Bcl-2 family inhibitor	G. Apoptotic modulator	6.2
Pyridoclax	MCL-1 inhibitor	G. Apoptotic modulator	5.5
Verdinexor	XPO1/CRM1 inhibitor	G. Apoptotic modulator	6.2
A-1210477	MCL-1 inhibitor	G. Apoptotic modulator	5.6
SAR405838	MDM2 inhibitor	G. Apoptotic modulator	9.9
Lovastatin	HMG-CoA reductase inhibitor	H. Metabolic modifier	0
Metformin	AMPK activator	H. Metabolic modifier	0
Simvastatin	HMG CoA reductase inhibitor	H. Metabolic modifier	0
Disulfiram	alcohol dehydrogenase inhibitor	H. Metabolic modifier	3.7
Methotrexate	Antimetabolite; Anti-folate agent	H. Metabolic modifier	0
Pravastatin	HMG CoA reductase inhibitor	H. Metabolic modifier	0
Pemetrexed	Dihydrofolate reductase inhibitor	H. Metabolic modifier	0
Atorvastatin	HMG CoA reductase inhibitor	H. Metabolic modifier	0.6
CPI-613	pyruvate dehydrogenase, alpha-ketoglutarate dehydrogenase inhibitor	H. Metabolic modifier	0
Pevonedistat	NAE inhibitor	H. Metabolic modifier	11.5
AVN944	IMPDH inhibitor	H. Metabolic modifier	9.7
AGI-5198	IDH1 R132H/R132C inhibitor	H. Metabolic modifier	0
TH588	MTH1 inhibitor	H. Metabolic modifier	2.1
URB597	FAAH inhibitor	H. Metabolic modifier	0
Triapine	ribonucleotide reductase inhibitor	H. Metabolic modifier	3.2
AGI-6780	IDH2-R140Q inhibitor	H. Metabolic modifier	0.4
SB 743921	Mitotic inhibitor. Eg5/KSP inhibitor	I. Kinesin inhibitor	1.9
GSK923295	CENP-E inhibitor	I. Kinesin inhibitor	3.3
Filanesib	KSP/Eg5 inhibitor	I. Kinesin inhibitor	6.1
Rofecoxib	COX-2 inhibitor	J. NSAID	0
Celecoxib	Selective COX-2 inhibitor	J. NSAID	0
Tanespimycin	HSP90 inhibitor	K. HSP inhibitor	14.6
Alvespimycin	HSP90 inhibitor	K. HSP inhibitor	4.1
BIIB021	HSP90 inhibitor	K. HSP inhibitor	13
Luminespib	HSP90 inhibitor	K. HSP inhibitor	10.9
VER 155008	HSP70 inhibitor	K. HSP inhibitor	6.6
Radicicol	HSP90 inhibitor	K. HSP inhibitor	3.2
Ganetespib	HSP90 inhibitor	K. HSP inhibitor	11.6
CUDC-305	HSP90 inhibitor	K. HSP inhibitor	12.2
Onalespib	HSP90 inhibitor	K. HSP inhibitor	12
Pilocarpine	Non-selective muscarinic receptor agonist	X. Other	0
Anagrelide	PDE-3, PLA2 inhibitor	X. Other	0
Mepacrine	Unclear. PLA2 inhibitor. NF-kB inhibitor, p53 activator	X. Other	10.3
Deferoxamine	Iron chelator	X. Other	1.1
Itraconazole	antifungal, hedgehog signaling inhibitor	X. Other	4
Tarenflurbil	Gamma-secretase inhibitor	X. Other	0
Sonidegib	Smothened (Hh) inhib	X. Other	0
2-methoxyestradiol	Angiogenesis inhibitor	X. Other	4.1
Plerixafor	CXCR4 antagonist	X. Other	0
Fingolimod	S1PR antagonist	X. Other	6.2
Vismodegib	Smothened (Hh) inhibitor	X. Other	0
Galiellalactone	STAT3-DNA interaction inhibitor	X. Other	0
Tosedostat	Aminopeptidase inhibitor	X. Other	6.2
PF-3845	FAAH inhibitor	X. Other	1.7
MK-0752	gamma-secretase/notch inhibitor	X. Other	0
Varespladib	Secretory phospholipase A2 inhibitor	X. Other	0
15D-PGJ2	Endogenous PPARγ ligand, prostaglandin, NFkB signaling inhibitor	X. Other	0
1-methyl-D-tryptophan	Indolamine 2,3-dioxygenase 1 and 2 inhibitor	X. Other	0
Stattic	STAT3 SH2 domain inhibitor	X. Other	6.3
TRAM-34	intermediate-conductance Ca2+-activated K+ channel inh.	X. Other	0
Cilengitide	alphaVbeta3 integrin inhibitor	X. Other	0
deltarasin	Ras-PDEdelta inhibitor	X. Other	5.5
NSC348884	NPM1 oligomerization inhibitor	X. Other	3.9
NVP-LGK974	PORCN inhibitor	X. Other	0
ONX-0914	LMP7 (immunoproteasome)	X. Other	16.4
NMS-873	p97/VCP inhibitor	X. Other	8.9
Darapladib	lipoprotein-associated phospholipase A2 inhibitor	X. Other	0.1
ML323	USP1-UAF1 inhibitor	X. Other	0.6
GSK2830371	Wip1 inhibitor	X. Other	0
BCI	Dusp6 inhibitor	X. Other	15.4
MST-312	Telomerase inhibitor	X. Other	4.5
Glasdegib	Smo inhibitor	X. Other	0.1
SH-4-54	STAT3 inhibitor	X. Other	6.9
Marimastat	MMP-9, MMP-1, MMP-2, MMP-14, MMP-7 inhibitor	X. Other	0.6

## Sheet: Table S1I
Table S1I. Drug sensitivity scores for PDCs screened with FO5A drug library
Drug name	Drug mechanism/targets	Drug class	FMOC02_1	FMOC02_2	FMOC02_3	FMOC17	FMOC25_2	FMOC27	FMOC28	FMOC04	FMOC09	FMOC11	FMOC14	FMOC24	FMOC03	FMOC06	FMOC22
Idarubicin	Topoisomerase II inhibitor	A. Conv. Chemo	8.7	7.8	9.1	8.2	9.1	5.7	8.8	5.1	6.3	8.1	6.1	9.4	4.8	5.8	7
Auranofin	Antirheumatic agent	A. Conv. Chemo	1.1	0	1.8	1.2	3.8	4	2.2	1.9	3.5	5.5	5.2	1.1	1.3	4.1	3.1
Plicamycin	RNA synthesis inhibitor	A. Conv. Chemo	15.3	9	16.7	12.6	29.1	0	0	15.6	2.6	4.3	10.1	9	4.6	6.2	5.1
Clofarabine	Antimetabolite; Purine analog	A. Conv. Chemo	13.6	8.9	13.7	7.4	16.5	3.2	3.2	3.15	7.8	6.1	0	4.9	4.1	5.3	10.5
Vincristine	Mitotic inhibitor. Vinca alkaloid microtubule depolymerizer	A. Conv. Chemo	6.4	4.7	15.4	8.9	13	0.5	5	14.9	12.5	13.8	0.3	5.05	6.2	3.4	5.9
Vinorelbine	Mitotic inhibitor. Vinca alkaloid microtubule depolymerizer	A. Conv. Chemo	27.2	14.8	23.1	26.7	17.8	18.6	12.8	19.25	17.9	26.2	2.4	6.6	17.9	17.1	16.3
Vinblastine	Mitotic inhibitor. Vinca alkaloid microtubule depolymerizer	A. Conv. Chemo	8.2	3.7	17.2	7.6	15.9	0.7	8.9	15.3	8.3	13	0	0.45	7.5	2.4	6.8
Cytarabine	Antimetabolite, interferes with DNA synthesis	A. Conv. Chemo	10.5	8.3	9.3	3.6	6.3	6	5.7	0	6.9	2.1	0	0.6	2.3	2.4	6.4
Fluorouracil	Antimetabolite	A. Conv. Chemo	2.3	1.8	3.6	1	4.3	0	1.2	2.65	0	0	0	0.1	0	0	2.2
Mitoxantrone	Topoisomerase II inhibitor	A. Conv. Chemo	6.6	4	5.9	5.1	7	4.8	3.4	4.55	8.8	6.9	3.2	3.45	2.7	1.9	6
Paclitaxel	Mitotic inhibitor, taxane microtubule stabilizer	A. Conv. Chemo	20.8	8.7	17	18.7	16.7	10.5	7	15.95	13.6	18.4	0.4	0.1	11.9	10.1	12.5
Topotecan	Topoisomerase I inhibitor. Camptothecin analog	A. Conv. Chemo	14.4	9.7	15.3	7.8	16.8	12.8	12.2	10.35	8.4	12.4	9.4	7	8.1	8.2	15.6
Temozolomide	Alkylating agent	A. Conv. Chemo	0	0	0	0.2	0	0	0.8	0	0	0	0	0	0	0	0
Mitotane	Antineoplastic agent	A. Conv. Chemo	0	0	0	0	0	0	0	0	0	0	0	0	0	0	0
Allopurinol	Xanthine oxidase inhibitor	A. Conv. Chemo	0	0	0	0	0	0	0	0	0	0	0	0	0	0	0
Hydroxyurea	Antineoplastic agent	A. Conv. Chemo	5.2	1.3	4.8	1.1	3.9	1.6	0.9	0.8	0.9	2.9	0	1.05	0.7	1.9	0.7
Mercaptopurine	Antimetabolite	A. Conv. Chemo	2	0.2	0	0	1.8	0	0	3.75	0	0	0	0.85	0	0.3	0
Thioguanine	Antimetabolite; Purine analog	A. Conv. Chemo	6.4	3.2	4.3	6.6	6.3	2.9	4.7	5.75	0	0	0	0.95	0	0	0
Epirubicin	Topoisomerase II inhibitor	A. Conv. Chemo	5.6	3.9	7	7.9	8.2	3.5	7.4	4.2	5.2	6.6	3.8	4.8	4.3	4.2	5.7
SN-38	Active metabolite of irinotecan. Topoisomerase I inhibitor	A. Conv. Chemo	29.7	21.3	32.5	19.2	29.1	28.9	21.3	23.5	15.1	26.6	20.4	24.75	20.2	21.8	31
Raltitrexed	DHFR/GARFT/thymidylate synthase inhibitor	A. Conv. Chemo	0	0	0	0	1.3	1.2	3	2.7	0	0	0.3	0.05	1.5	0	3.8
ABT-751	Mitotic inhibitor	A. Conv. Chemo	11.8	9.4	9.5	9.6	6.8	5.1	6.8	8.8	7.3	9.7	1.3	1.8	7.4	7	6.8
Indibulin	Mitoric inhibitor. Microtubule depolymerizer	A. Conv. Chemo	13.9	10.9	9.6	8.8	9.2	6.5	4.2	8.6	4.7	6	0	6	4.3	1.3	3.4
Nelarabine	Nucleoside analog, DNA, RNA synth inhibitor	A. Conv. Chemo	0	0	0	0	0	0	0	0	0	0	0	1.75	0	1.7	0
Docetaxel	Mitotic inhibitor, taxane microtubule stabilizer	A. Conv. Chemo	21.5	10.8	15.5	18.8	15.5	7.4	7.2	15.55	13.9	21.6	0	0.6	11.7	9.1	12.4
Pentostatin	Antimetabolite; Purine analog	A. Conv. Chemo	0	0	0	0	0	0	0	0	0	0	0	0	0	0	0
Floxuridine	Antimetabolite; Analog of 5-fluorouracil	A. Conv. Chemo	3.5	2.6	2.3	0.1	3.8	2.3	3.5	6.7	2.2	3.7	0.8	0	4.1	0.8	9.3
Gemcitabine	Antimetabolite; Nucleoside analog	A. Conv. Chemo	21.8	16.3	17.3	9.8	14.6	14.2	13.3	5.15	10.5	9.4	0	6	2.9	5.4	12.7
Teniposide	Topoisomerase II inhibitor	A. Conv. Chemo	0	0	0	0	0	0	0	0	0	0	0	2.75	0.5	0	2.5
Dactinomycin	RNA and DNA synthesis inhibitor	A. Conv. Chemo	25.2	22.1	27.2	23.1	28.8	22.1	26	23.6	16.7	26.5	21.7	23.2	21.7	22.9	21.5
Cladribine	Antimetabolite; Purine analog	A. Conv. Chemo	7	3.3	4	0.4	7.2	2.3	0.3	0.2	1.8	0.8	0	0	0.5	0.2	3.9
Mitomycin C	Antineoplastic anatibiotic; DNA crosslinker	A. Conv. Chemo	0	0	1.9	0	3.7	0.1	0.8	0	2.7	1.6	0	0.45	0	0	0
Carboplatin	Platinum-based antineoplastic agent	A. Conv. Chemo	3.8	4.9	5	3.2	2.8	2.8	2.4	2.55	9.1	16.2	4.9	8.3	0.6	1.3	2.8
Cisplatin	Platinum-based antineoplastic agent	A. Conv. Chemo	5.4	9.2	9.1	5.7	6	9.8	4.7	4.8	16.6	18.9	3.7	18.6	4	6	6.3
Oxaliplatin	Platinum-based antineoplastic agent	A. Conv. Chemo	11.2	7.5	9.9	5	5.7	7.8	11.5	5.4	14.9	17.3	6.8	11.35	8.8	7	9.6
Daunorubicin	Topoisomerase II inhibitor	A. Conv. Chemo	10.7	6.7	9.7	8.4	7.7	7.4	9	4.65	6.4	7.8	5.8	7.6	4.6	6.4	4.9
Etoposide	Topoisomerase II inhibitor	A. Conv. Chemo	1.9	1.4	2.7	1.8	2.9	2.9	1	2.55	5.6	4.8	1.7	1.9	1.7	3.5	6.1
Doxorubicin	Topoisomerase II inhibitor	A. Conv. Chemo	5.4	2.9	7.2	6.8	8	3.7	6.6	4.7	6.5	6.4	3.6	5.65	2.6	4.3	4.5
Valrubicin	Topoisomerase II inhibitor	A. Conv. Chemo	8	6.8	9.2	7.7	9	7.2	7	5.75	7.1	7.3	5.1	7	5.3	6.5	7.8
Ixabepilone	Mitotic inhibitor. Epothilone microtubule stabilizer.	A. Conv. Chemo	4.1	1.7	2.6	4.4	2.5	0.9	0	1.85	1.7	3.1	0	0	3	2.7	2.3
Fludarabine	Antimetabolite; Purine analog	A. Conv. Chemo	3	0.5	2	0	1.9	0	0	0	0.8	0	0	0	0	0.9	1.3
Bleomycin	Glycopeptide antibiotic; causes DNA breaks	A. Conv. Chemo	3.1	4.3	8.8	3.4	3.2	2.4	2.9	0	3.2	3.4	0.1	5.65	0.7	3.1	0.8
Capecitabine	5-FU prodrug	A. Conv. Chemo	0	0	0	0.5	0.7	0	0	1.95	0	0.1	0.7	0.6	0.4	0	2.5
Chloroquine	Antimalaria agent; chemo/radio sensitizer	A. Conv. Chemo	9	10.1	9.4	9.1	7	5.8	7.7	7.6	6	8.8	7.6	10.25	7.8	7.2	5.6
Omacetaxine	Protein synthesis inhib (80 S ribosome)	A. Conv. Chemo	21.3	20.2	23.8	22.9	24.6	25.3	23.8	23.7	19.1	27.2	21.9	23.65	16.7	19	15.3
8-chloro-adenosine	Nucleoside analog, RNA synthesis inhibitor	A. Conv. Chemo	20.2	19.7	18.2	5.9	15.2	10.4	13.8	7.45	5.5	6	3.3	6	2.4	4.1	3.2
8-amino-adenosine	Nucleoside analog, RNA synthesis inhibitor	A. Conv. Chemo	27.9	27.5	21.7	22.7	18.6	24.8	17.8	17.4	20.2	19.1	16	18.75	18.3	20.3	18.6
Aldoxorubicin	Topoisomerase II inhibitor, Albumin binding	A. Conv. Chemo	6.6	5	7.8	8.5	7.9	7	8.4	5.7	6.1	7.4	4.7	5.2	3.9	4.4	4.5
Amsacrine	DNA intercalation, Topo II inhibitor	A. Conv. Chemo	5.8	5.2	7	5.1	7.1	3.9	4	4.55	4.7	6.3	2.2	8.05	6	4.5	8.3
Cabazitaxel	Taxane microtubule stabilizer, antimitotic	A. Conv. Chemo	23.5	12.6	19.9	23.9	17.3	8.7	12.7	17.35	13.5	21.9	0	0.3	16	11.3	15.2
Pixantrone	topoisomerase II inhibitor	A. Conv. Chemo	0	0	1.5	0.9	1.8	0	1.6	0.2	0	1.7	0	0	0	0	0
Eribulin	Mitotic inhibitor, microtubule depolymerizer.	A. Conv. Chemo	25.5	14.9	19.2	21.1	15.1	12.3	12.2	15.95	13.1	20.7	0	0.6	18	12.1	15.5
Trifluridine	Antimetabolite; Nucleoside analog	A. Conv. Chemo	0	0	0	0	0.2	0.5	0	0	0	0.3	0	0	0	1.2	0
Vinflunine	Mitotic inhibitor. Vinca alkaloid microtubule depolymerizer	A. Conv. Chemo	3.6	3.2	5.8	5.1	3.6	0.6	1.3	4.1	3.6	3.4	0	0	1.7	0.8	0.9
Bortezomib	Proteasome inhibitor (26S subunit)	A. Conv. Chemo	27.4	28.8	24.9	28.8	30.1	31.8	31.9	29.05	20.4	30.6	28.5	30.75	28.2	26.2	28.4
Carfilzomib	Proteasome inhibitor (20S subunit)	A. Conv. Chemo	23.6	18.7	24.6	22.2	25.5	29.3	26.1	26.55	21.6	28.3	23.6	27.45	18	22.4	20.1
Tosedostat	Aminopeptidase inhibitor	A. Conv. Chemo	12.1	7.2	11	9.5	4.7	11.1	6.4	12.6	6.6	14.9	5.3	19.7	7.6	11.9	1.8
Oprozomib	proteasome (20 S) inhibitor	A. Conv. Chemo	11.6	13.1	15.1	15.9	20.4	24.9	19	19.5	10.6	23.6	19.5	20.9	17.3	12.9	16.6
ONX-0914	LMP7 (immunoproteasome)	A. Conv. Chemo	17.4	12.5	19.3	17.6	18.8	23.8	20.3	19.85	12.8	22.7	14.1	20.9	16.5	16.9	14.9
Ixazomib	20S proteasome inhibitor	A. Conv. Chemo	12	14.3	6	13.8	14.5	19.2	16.8	13.55	6.8	17.1	15.3	16.8	15.1	12.1	16.6
VLX1570	proteasome deubiquitinase inhibitor	A. Conv. Chemo	22.3	22.3	25	16.9	14.7	19.6	20.5	12.1	23	18.5	14.8	15.4	15.2	18.2	10.7
Gefitinib	EGFR inhibitor	B. Kinase inhibitor	18.6	17.3	15.1	15.2	16.5	13	10.7	3.4	10.9	10.9	6.6	5.8	16.2	5.4	1.5
Imatinib	Abl, Kit, PDGFRB inhibitor	B. Kinase inhibitor	0.3	1.2	1.6	0	0.1	0	0	0	0	0	2	2.75	0.4	0	0
Vatalanib	VEGFR-1 & -2 inhibitor	B. Kinase inhibitor	0.2	0.9	0	0	0.7	0	3	0	0	0	0	2.8	0.2	0	0
Erlotinib	EGFR inhibitor	B. Kinase inhibitor	17.2	15.7	15.1	12	14.1	12.1	10	3.3	11	11.3	3.7	3.6	14.7	3	1.8
Lapatinib	HER2, EGFR inhibitor	B. Kinase inhibitor	5.4	6.9	4.6	3	3.7	4.3	4	0	2.9	3.3	0.5	0.05	5.3	1	0
BI 2536	PLK1 inhibitor	B. Kinase inhibitor	19.4	6.7	9.3	6.1	7.3	0.1	3.5	6.05	9.1	7.5	0.4	2.25	5.2	2.1	5.1
Palbociclib	CDK4/6 inhibitor	B. Kinase inhibitor	3.8	4.9	6.2	0.7	5.2	1.1	3.9	0.65	0.5	1.4	1.6	2.95	2.7	2.5	0.5
AT9283	Aurora A & B, Jak2, Flt, Abl inhibitor	B. Kinase inhibitor	6.1	4.1	9.3	8.2	5.1	3.1	0	2.9	5.7	4.4	1.8	4.7	3.4	2.8	0.5
Selumetinib	MEK1/2 inhibitor	B. Kinase inhibitor	11.4	12.9	13.7	10	8.1	7.6	10.3	0	10.6	4.9	1.3	0.4	11.4	14.6	7.2
Afatinib	EGFR inhibitor	B. Kinase inhibitor	21.9	17.5	18.2	15.9	16.9	15.8	13.6	4.1	14.4	11	7.7	2.75	17	4.3	0.3
Dovitinib	FGFR inhibitor	B. Kinase inhibitor	0.6	1.4	1.1	0	0.4	0	1	0	0	0.1	0	1.6	0	0	0
Crizotinib	ALK, c-Met inhibitor	B. Kinase inhibitor	0.9	0.1	0	0	0.4	0	0	0.05	0	0	0	0.65	0	0	0
Danusertib	Aurora, Ret, TrkA, FGFR-1 inhibitor	B. Kinase inhibitor	9.6	5.7	10.1	11.6	8	9.4	1.8	7.7	8.7	9.9	1.4	4.3	4.7	4.7	0
Foretinib	MET, VEGFR2 inhibitor	B. Kinase inhibitor	2.6	1.9	3.2	1.7	2.4	2.2	0	1.1	1.1	0.8	0.6	1.35	0	3.1	0.5
SNS-032	CDK inhibitor	B. Kinase inhibitor	24.7	19.4	25.5	20	25.4	19.2	19.1	18.65	11.6	16.9	17.9	17.9	17.4	23.2	12
Alvocidib	CDK inhibitor	B. Kinase inhibitor	22.2	21.3	22.4	17.4	19.6	16.7	20.4	16.65	10.7	15.8	15.3	18.7	17.9	17	12.8
Ponatinib	Broad TK inhibitor	B. Kinase inhibitor	7.6	4.4	9.3	7.4	5	4.5	0	3.75	5.7	3.5	6.7	2.55	0.6	3.7	2.3
Perifosine	AKT/PI3K inhibitor	B. Kinase inhibitor	0	0	0	0	0.5	0	0	0	0	0	0	3.35	0	0.1	0
Motesanib	VEGFR, PDGFR, Ret, Kit inhibitor	B. Kinase inhibitor	0	0.5	2.9	0	0.1	0.6	2.4	0	0	0.2	0	0.15	0	1.1	0
Cediranib	KDR/Flt/VEGFR inhibitor	B. Kinase inhibitor	1.1	0.9	0	0.2	0	0	1	0	0	0.2	0	1.85	0	0.5	0
Tivozanib	VEGFR1, 2, 3, c-Kit, PDGFRB inhibitor	B. Kinase inhibitor	5	3	3.3	2.8	3.2	1.5	0.5	0.3	0.4	1.9	0.5	0.9	2.2	2.3	1.2
AZD1775	Wee1 inhibitor	B. Kinase inhibitor	19	10.8	17.5	10.4	15.2	4	8.8	21.6	7.9	17	14.6	8.15	6.1	8.5	6.9
PF-00477736	Chk1 inhibitor	B. Kinase inhibitor	10.7	7.3	9.9	6.2	10.9	6.4	6.8	12.75	7.6	16.4	6.8	10.05	4.3	3	8.3
AZD7762	Chk1 inhibitor	B. Kinase inhibitor	7	3.5	6.1	8.1	4.5	6.4	5.8	7.75	6.3	9.1	6.2	9.15	1.5	3.6	3.3
AZD1152-HQPA	Aurora B inhibitor	B. Kinase inhibitor	3.5	1.3	2.8	3.2	0	0	0	1.95	0.1	1.7	2.2	2.6	0	2	0
AZD8055	mTOR inhibitor	B. Kinase inhibitor	29.2	28.6	29.9	21.2	28.8	21.8	25.7	13.95	14.5	12.9	16.2	13.3	20.7	20.3	17.4
Doramapimod	p38MAPK inhibitor	B. Kinase inhibitor	0.1	0	0	0.4	0.1	0.1	7.1	0	0.8	2.4	0	1.85	0	0	0.3
Bryostatin 1	PKC activator	B. Kinase inhibitor	6.7	1.5	4.1	0	7.1	0.2	0.7	0.7	0.6	2.4	0	3.45	0	6.8	2.6
BMS-754807	IGF1R inhibitor	B. Kinase inhibitor	14.1	14.3	18.9	11.5	14.6	4.1	16.6	13.75	14.7	10.8	2.2	2.75	7	14.7	9.5
Idelalisib	PI3K inhibitor, p110?-selective	B. Kinase inhibitor	2.3	2.4	3.7	2.8	1.1	0.4	3.3	0.1	2	1.9	0	0	0.4	2.7	0.1
Trametinib	MEK1/2 inhibitor	B. Kinase inhibitor	17.2	15.1	14	13	12	10.3	9	0.75	9.9	4.8	0.9	0	16.6	15.9	11.6
Ruxolitinib	JAK1&2 inhibitor	B. Kinase inhibitor	0.5	0.3	0	0	0	0	0	0	0	0	0	1.6	0	0	0
MK-2206	AKT inhibitor	B. Kinase inhibitor	4.9	7.5	6.9	4.2	3	1.5	5.5	1.75	2.7	0.9	2	1.5	2.5	4.8	0.8
Alisertib	Aurora A inhibitor	B. Kinase inhibitor	7.2	4.8	5.8	3.9	2.3	0	0	0.85	2.3	6.2	0.7	1	4.7	1.3	2.2
Nilotinib	Abl inhibitor	B. Kinase inhibitor	3	1.3	0	2.4	1.5	2.3	5.6	0	0.7	4.6	0.9	3.7	3.5	3.4	1
Vemurafenib	B-Raf(V600E) inhibitor	B. Kinase inhibitor	3.3	1.6	1.8	1	1.6	0	2.6	0	0	1.6	1.3	1.65	3	0.3	2.5
Vandetanib	VEGFR,EGFR, RET inhibitor	B. Kinase inhibitor	5.6	6.3	5.1	6.2	4.1	4.8	2.1	0.55	3.1	3.1	0.1	1.7	2.7	0.7	0
Linsitinib	IGF1R, IR inhibitor	B. Kinase inhibitor	1.2	2.7	6.9	0.6	5.8	0	4.9	2.5	0.1	0.1	0	2.1	0.1	0.8	0
Tepotinib	c-Met inhibitor	B. Kinase inhibitor	0.3	1.6	3.7	0.5	2.3	0	3.4	0.75	0	0	0	1.9	0.2	0	0
Dasatinib	Abl, Src, Kit, EphR... Inhibitor	B. Kinase inhibitor	17.8	19.9	20.4	19	7.7	10.7	3.2	6.05	17.1	13.9	5.1	4.5	8.4	5	0
Tofacitinib	JAK3, JAK2(V617F) inhibitor	B. Kinase inhibitor	0	0.7	0.1	0	0.3	0	0.7	0	0	0	0	0.5	0	0.7	0
Axitinib	VEGFR, PDGFR, KIT inhibitor	B. Kinase inhibitor	1.9	0.5	0.1	0.3	0	0	0	0.45	0	0.1	0	2.15	2.1	0	1.2
Saracatinib	Src, Abl inhibitor	B. Kinase inhibitor	15.2	15.6	16.7	13.7	10	9.4	5.8	4.6	11	12	5	4.7	9.4	4.6	0.6
Bosutinib	Abl, Src inhibitor	B. Kinase inhibitor	14.3	14.6	14.1	13.7	13.2	12.3	6.5	7.4	9.2	10.5	6.6	7.55	9.3	5.2	6.4
Canertinib	pan-HER inhibitor	B. Kinase inhibitor	27.5	21.8	18.7	20.4	14.6	20.8	12.1	7.4	20.8	15.7	9.5	5.3	20.6	9	8
Pazopanib	VEGFR inhibitor	B. Kinase inhibitor	1.3	0.4	1.5	0	3	0.6	0	0	0	0	0	3.8	0	0	0
Tandutinib	FLT3, PDGFR, KIT inhibitor	B. Kinase inhibitor	0	0	0	0	0	0	1.4	0	0	0	0	0.75	0	0	0
Enzastaurin	PKCbeta inhibitor	B. Kinase inhibitor	4.8	4.4	5.8	5.1	0	0.3	0	0	1.5	0	5	3.95	0.5	0	0.3
Masitinib	KIT inhibitor	B. Kinase inhibitor	2.8	2.4	4.8	4.2	3.9	0	1.2	0.9	2.7	3.9	5.4	5.6	3.6	4.4	2.6
Pictilisib	PI3K inhibitor, pan-class I	B. Kinase inhibitor	16.5	16.8	16.1	15.1	14.3	11.5	12.1	8.15	11.9	8.3	9.2	5.35	9.4	10.6	5.1
Sorafenib	B-Raf, FGFR-1, VEGFR-2 & -3, PDGFR-beta, KIT, and FLT3 inhib	B. Kinase inhibitor	0	0	0	0.5	0	0	0	0	0	0	0	0	0	0	0
Seliciclib	CDK2/7/9 inhibitor	B. Kinase inhibitor	4.1	4.3	3.5	1.4	2.1	0	1.2	0.1	0	0	1.5	1.35	1.5	0.1	0
Sunitinib	Broad TK inhibitor	B. Kinase inhibitor	2.3	0.9	0.6	0.1	0.5	0	0	0	0	0	0	0	0	0	0
Dactolisib	mTOR/(PI3K) inhibitor	B. Kinase inhibitor	21.6	22.1	23	17.2	23.2	19	17	10.1	14.4	11.1	13.1	11.1	16.2	15.6	13
Quizartinib	FLT3 inhibitor	B. Kinase inhibitor	2	0.7	0.6	1	0.6	0.5	0.3	0.45	0	0	0	3.85	0.8	0.3	0
Gandotinib	JAK2 inhibitor	B. Kinase inhibitor	8.6	16.3	10.1	7.4	18.8	4.6	7.2	5.25	5.1	7.1	6.1	7.6	4.7	8.9	1.8
AZ 3146	Mps1 kinase (TTK) inhibitor	B. Kinase inhibitor	5.2	5.2	9	4.7	6	4.4	2.3	1.3	1.1	1.3	0.9	6.25	0.7	2.9	0.8
Sotrastaurin	PKC inhibitor	B. Kinase inhibitor	3	4.3	9.9	3.9	0	0	0	0	0	2.1	0	1.85	0	0	0
Midostaurin	Broad TK (FLT3, KIT, RET, JAK, EGFR...) inhibitor	B. Kinase inhibitor	17.8	21.7	16.9	15.7	21.2	7.8	10.3	8.1	10.6	5.5	3	9.3	5	9.1	4.5
Regorafenib	B-Raf, c-Kit, VEGFR2 inhibitor	B. Kinase inhibitor	5.2	2	2.6	1.9	0.3	0.8	2.9	0	1.3	2.6	2.6	1.9	3.7	2.3	4
UCN-01	PKCbeta, PDK1, Chk, Cdk2 inhibitor	B. Kinase inhibitor	29.6	33.1	33.7	26.4	34.4	24	28.4	26.5	20.7	22.2	19.8	24.4	17.2	23.2	15.9
Ruboxistaurin	PKCbeta inhibitor	B. Kinase inhibitor	11.1	9.7	12.8	7.8	9.3	6.8	8.1	6.85	7.5	8.5	6.8	6.45	3	8.7	3.2
Tivantinib	MET inhibitor	B. Kinase inhibitor	4.7	3.7	5	4.9	2.1	2.5	3.3	5.1	4.3	2.8	0	0.65	3.1	2.7	2.5
Volasertib	PLK1 inhibitor	B. Kinase inhibitor	14.8	6.1	7.6	6	8.5	0.9	4.2	3.9	5.1	7	0.4	2.9	3.5	1.2	3.9
NVP-RAF265	"C-Raf" inhibitor, unclear MoA	B. Kinase inhibitor	14.6	8	12.7	2.9	6.6	1.3	2.8	1.4	0	6.7	1.6	2	2	0.8	1.6
Neratinib	HER2, EGFR inhibitor	B. Kinase inhibitor	16.1	14.1	18.3	11.9	16.5	14.1	8.3	1.15	9.8	9.5	2.5	1.1	12.3	2.2	2.3
Rabusertib	Chk1 inhibitor	B. Kinase inhibitor	2.2	0	0.8	1.1	2	0	0	1.7	0	2	3.8	3.6	0	0.2	0
Galunisertib	TGF-B/Smad inhibitor	B. Kinase inhibitor	0	0	0	0	0	0	0	0	0	0	0	0.35	0	0	0
Linifanib	VEGFR, PDGFR, CSF-1R, FLT3 inhibitor	B. Kinase inhibitor	0	0	0	0	0	0	0	0	0	0	0	0	0	0	0
Brivanib	VEGFR inhibitor	B. Kinase inhibitor	0	0	0	0	0	0	0	0	0	0	0	0	0	0	0
Buparlisib	PI3K inhibitor, pan-class I	B. Kinase inhibitor	12.2	11.7	13.3	9.7	10.8	7.8	10.8	5.4	6.7	7.1	4.2	2.25	8.6	8.7	6.3
Nintedanib	VEGFR, PDGFR, FGFR inhibitor	B. Kinase inhibitor	9.9	8.3	11.7	8.5	2.1	1.9	1.2	0.25	4.6	2.5	3.3	5.85	1.8	4.5	0.6
AZD4547	FGFR inhibitor	B. Kinase inhibitor	0	0	0	0	0	0	0	0	0	0	0	0	0	0	0
Cabozantinib	VEGFR2, Met, FLT3, Tie2, Kit and Ret inhibitor	B. Kinase inhibitor	1	0.1	0	0	0	0.8	0	0	0	0	0	4.45	0	0	0
AZD1480	JAK1/2, FGFR inhibitor	B. Kinase inhibitor	0.8	0.8	1.6	0.1	0.3	0	0	0	0	0	0	0	0	0	0
Sonolisib	PI3K inhibitor, pan-class I. Irreversible	B. Kinase inhibitor	0	0.3	0.4	0	0	0	0.4	0	0	0	0	0.25	0	0	0
PF-04708671	p70S6K inhibitor	B. Kinase inhibitor	2.9	3.9	5.3	3.2	6.2	8.9	4.3	1.9	0.1	0.5	1.3	5.2	0.8	0.5	1.3
Binimetinib	MEK1/2 inhibitor	B. Kinase inhibitor	5.5	7.1	7.1	6	3.2	2.2	1.6	0	4.2	0	0	0	4.8	7.6	3.6
Tamatinib	Syk inhibitor	B. Kinase inhibitor	12.9	13	9.6	6.4	8.7	1.6	8.6	0	0.7	3.8	0	5.3	2.5	0	0
Omipalisib	PI3K/mTOR inhibitor	B. Kinase inhibitor	21.9	24.2	23.9	19.8	22.1	16.5	20	11.7	19.1	17.7	15.2	8.5	18.4	20.6	13.9
Ibrutinib	Btk inhibitor	B. Kinase inhibitor	10.1	10.2	7.3	7.7	6.5	6.4	2.5	0.35	6	5.6	2.7	0.5	8.8	0.3	0
TAK-901	Aurora, Src family, JAK3, RTK inhibitor	B. Kinase inhibitor	6.5	1	5.3	7.9	5.7	7.3	3	4.85	7	4.3	0	1.15	1.2	2	1.2
Fostamatinib	Syk inhibitor	B. Kinase inhibitor	6.7	3.5	7.6	3.4	6.6	1.1	1.9	0	1.2	2.6	0	3.6	2.3	2.6	0.4
Infigratinib	FGFR inhibitor	B. Kinase inhibitor	0	0	0	0	0	0	0.5	0	0	0	0	0.05	0	0	0
Momelotinib	JAK1 & 2 inhibitor	B. Kinase inhibitor	7.2	6	9.9	4.1	9.3	4.2	8	0.1	1.2	1.9	1.7	5.95	2.4	2.7	3.2
Sapanisertib	mTOR inhibitor	B. Kinase inhibitor	21.2	18.5	20.3	15.4	18.1	16.3	16.3	7.5	8.7	7.6	9.5	7.7	13.7	12.9	11.7
TGX-221	PI3K beta selective inhibitor	B. Kinase inhibitor	2	3.3	0.8	2.4	2.6	2	0	0.35	0	0.3	0	0.75	1	1.1	0
Dacomitinib	pan-HER inhibitor	B. Kinase inhibitor	23.4	20.4	18	18.2	18.6	18	14	3.2	16.1	13.1	4.6	0.3	18.2	5.5	1.7
Dinaciclib	CDK inhibitor	B. Kinase inhibitor	24.6	22.1	25	20.3	28.3	22.5	22.4	20.75	10.3	17.5	18.5	18.8	16.4	20.2	13.1
Dabrafenib	B-Raf(V600E) inhibitor	B. Kinase inhibitor	5.9	0.8	4.7	0.1	4	0	1.4	0	0	0	0	0	0	0	0
Ralimetinib	p38MAPK inhibitor	B. Kinase inhibitor	6.6	4.3	3.4	4.4	3.4	3.2	1.1	1.05	1.9	6.5	2.2	1.95	2.7	3.1	0.4
Crenolanib	PDGFRA and PDGFRB inhibitor	B. Kinase inhibitor	8.5	6.1	4.6	5	4.8	4	4.7	3.55	3	5.3	4.4	9.25	4.4	4.4	5
PF-4800567	CK1epsilon inhibitor	B. Kinase inhibitor	0.5	1	0.4	0	1.9	0.8	0	0	0	0	0.3	0	0	0	0
PF-670462	CK1epsilon and CK1delta inhibitor	B. Kinase inhibitor	4.9	3.4	1.1	1.6	1.8	1	6.9	0.05	0	2.5	0.2	0.85	1.6	0.1	0.4
ZSTK474	PI3K gamma selective inhibitor	B. Kinase inhibitor	17.4	16.9	18.4	13.9	16.8	11.8	15.7	8.5	11.8	10	9.8	4.65	10.6	12.5	5.6
Vistusertib	mTOR inhibitor, ATP-competitive	B. Kinase inhibitor	23.9	20.9	21.6	14.9	18.2	13	18.6	8.75	8.9	7.8	12.6	8.35	13.1	14.8	9.7
GSK2636771	PI3K beta selective inhibitor	B. Kinase inhibitor	0	6.3	2.2	0	11.4	0.1	7.2	0.65	0	0	2.5	3	0.5	0.6	0
GSK269962	ROCK1 and ROCK2 inhibitor	B. Kinase inhibitor	4.8	1.6	6.3	2	3.8	2.9	0.4	0.6	2.3	3.7	2.2	2.3	0.4	1.3	1.7
GSK650394	SGK1 & 2 inhibitor	B. Kinase inhibitor	0	0	0	0	0.4	0	2.9	0	0	0	0	0.65	0.5	0	0.8
BMS-911543	JAK2 inhibitor	B. Kinase inhibitor	0.6	1.4	4.7	2.8	0.4	0.8	0.9	0	2.1	0.1	0	1.05	0.9	0	0
Ipatasertib	AKT inhibitor	B. Kinase inhibitor	10.3	7.8	14.3	5.9	7.4	5.5	7.5	4.2	0.1	0.8	2.8	3	1	4	2.1
ASP3026	ALK inhibitor	B. Kinase inhibitor	7.7	9.8	8.1	8.1	8.6	5.3	3.4	3.85	7.2	5.5	0.8	5.1	4	4.9	4
Alectinib	ALK (incl gatekeeper mut) inhib	B. Kinase inhibitor	1.7	1.5	0.6	0.8	0	1.2	1.7	0	0	0.7	0	0.3	0.3	0.2	0
Alpelisib	PI3Kalpha selective inhibitor	B. Kinase inhibitor	5.3	5.7	6.5	1.9	4.8	0.2	5.9	0.9	4.3	1.4	0	0.35	2.3	4.1	0.7
Baricitinib	JAK inhibitor	B. Kinase inhibitor	0	0	0	0	0	0	0	0	0	0	0	0.05	0	0	0
BX-912	PDK1 inhib	B. Kinase inhibitor	6.9	5	7.6	3.9	7.6	2.2	9.2	2.85	2	1.2	0.5	4.65	2.4	4.4	2.4
AZD-5363	AKT inhibitor	B. Kinase inhibitor	7.2	10	10.3	5.1	6	5.6	8	2.95	3.1	1.2	4.4	3.2	2	4.3	0.5
Fedratinib	JAK2-selective inhibitor	B. Kinase inhibitor	10.7	10.4	12.2	7	11.3	3	2.9	3.65	5.1	4.3	1.7	6.9	3.2	2.8	2.3
PF-03758309	PAK inhibitor	B. Kinase inhibitor	20.8	12.8	20.9	16.6	26.6	14.8	11.8	9.6	10.2	14.3	6.5	8.1	10.6	13.7	10.5
GSK-2334470	PDK1 inhibitor	B. Kinase inhibitor	3.8	8.7	0.8	0	5.7	1.4	6	0.5	0	0	0.6	0	0	4.2	0
Bafetinib	Abl, Lyn inhibitor	B. Kinase inhibitor	0.2	0	0.1	0	0	0	0.1	0	0	0	0	0	0	0	0
LY-2874455	FGFR inhibitor	B. Kinase inhibitor	6.3	4.2	3.9	4.1	6.8	2.4	0.6	1.8	3.3	2.4	0	1.7	3.1	6	3.5
Tideglusib	GSK3 inhibitor	B. Kinase inhibitor	0	1	0	0	0	0	0	0	0	0	0	0	0	0	0
SGI-1776	PIM kinase inhibitor	B. Kinase inhibitor	6.9	9.2	8.8	6.8	7.4	6.8	9.1	5.6	4.5	6	5	8.05	6.1	6.5	5.9
Milciclib	CDK2 inhibitor	B. Kinase inhibitor	10.9	12.5	15.1	8.2	13.1	9.1	7.9	12.7	7.6	9.9	6.3	8.25	8.6	6.8	6.2
Lenvatinib	VEGFR inhibitor	B. Kinase inhibitor	0	0	0	0	0.1	0	0	0	0	0	0	0	0	0	0
Duvelisib	PI3K inhibitor	B. Kinase inhibitor	0	0.1	0	0.5	0	0.1	0	0	0	0.7	0	0.65	0	1	0
Icotinib	EGFR inhibitor	B. Kinase inhibitor	12.7	11.2	10.7	10.5	7.1	6.1	5.3	0.8	8	8.6	2.1	1	9.7	3.4	1.8
Apatinib	VEGFR inhibitor	B. Kinase inhibitor	0.3	1.1	1.5	0	1.5	0	4.5	0.6	0	0	0	0.1	0	0	0
Amuvatinib	Broad spectrum TK inhib	B. Kinase inhibitor	0.4	0	0	0.3	0	0	0	0.3	0	0.7	2	0	2.6	0.8	2.2
SCH772984	ERK1 & 2 inhibitor	B. Kinase inhibitor	22	14.3	16.8	18.4	18	16.7	10.2	0.35	9.6	7.4	1.1	3.15	18.4	14.9	11.8
Telatinib	VEGFR, KIT, PDGFR inhibitor	B. Kinase inhibitor	1.2	1.7	0	2.5	0	0	0	0.05	0	0	0	0.4	0	0	0
Triciribine	AKT inhibitor	B. Kinase inhibitor	23.6	30.1	26.3	12.1	29.2	14.4	18.3	13.55	17.6	15.5	11.3	12.6	10.4	16.8	3.4
Tozasertib	pan-Aurora inhibitor	B. Kinase inhibitor	6.2	5	5.7	5.7	3.6	1.6	3.7	2.9	4.7	4.2	0.6	0.65	2.2	3.5	2.9
Varlitinib	EGFR HER2 inhibitor	B. Kinase inhibitor	12.6	12.5	6.3	9.5	5.1	5.2	6.9	1.1	6.5	8.6	0.5	0.5	9	0.3	0.1
Golvatinib	MET, VEGFR2 inhibitor	B. Kinase inhibitor	1.2	1.2	2.2	0.2	4.3	0	0	0.7	0	0	0	3.35	0.5	0	0
Copanlisib	PI3K alpha, delta selective inhibitor	B. Kinase inhibitor	17.3	17.4	19.6	12.4	16.8	10.2	11.1	7.3	10.5	6.2	6.6	3.1	8.5	12.8	5.2
Sapitinib	Pan-HER inhibitor	B. Kinase inhibitor	16.5	14	13.8	16.3	10	11.4	10.1	0.6	10.4	8.8	4.2	0.2	14.7	0.3	0.9
AT7519	CDK1, 2, 4, 6 and 9 inhibitor	B. Kinase inhibitor	20.5	17.8	22.1	16.3	21.3	20.5	18.2	14.1	12.3	13.6	12.5	15.15	12.1	16.3	10
NVP-BGT226	PI3K/mTOR inhibitor	B. Kinase inhibitor	25.6	24.7	27	19.7	26.7	21.5	22.4	12.15	11.9	12.6	14.9	10.7	17.4	15.2	14.4
BMS-777607	Met, Axl, Ron and Tyro3 inhibitor	B. Kinase inhibitor	0	0.9	0	0	0	0	0	0	0	0	0	0	0	0	0
Abemaciclib	CDK4/6 inhibitor	B. Kinase inhibitor	7	6.6	11.6	3.4	7.5	3.2	0	0.35	2.1	0.8	0.1	1.7	2.3	4	0
Ceritinib	ALK inhibitor	B. Kinase inhibitor	2.6	4.2	4.3	2.4	4.8	2.2	0	3.15	3.1	0.5	0	0.35	1.5	3.7	1.7
Neflamapimod	p38MAPK inhibitor	B. Kinase inhibitor	0	0	0	0	0	0.1	1.1	0	1.1	1	0	0.05	0	0.3	0
Tesevatinib	EGFR, ERBB2, VEGFR, EPHB4	B. Kinase inhibitor	23.9	20.6	21	19.2	18.5	16.4	11.5	2.25	16.3	13.6	6.5	2.4	18.9	4.4	2
Hydroxyfasudil	ROCK, PKA, PKG, PRK inhibitor	B. Kinase inhibitor	0	0	0	0	0	0	0	0	0	0	0	1.25	0	0	0
Lucitanib	FGFR1, VEGFR inhibitor	B. Kinase inhibitor	2.6	0.4	1.7	0.2	1.4	1.4	4.1	0.4	1.2	1.1	0	1.45	0.1	0.3	0.2
ENMD-2076	pan-Aurora, VEGFR inhibitor	B. Kinase inhibitor	12.4	11.5	13.7	10.5	10.5	3.4	4.2	6	8.6	8.6	5.2	4.95	6.2	6.7	4.1
PD0325901	MEK1/2 inhibitor	B. Kinase inhibitor	7.8	10.4	7	9.4	5.2	3.9	3.1	0	8	3	0.2	0.2	11.5	11.3	7.5
PH-797804	p38MAPK inhibitor	B. Kinase inhibitor	0	0	0	0.3	0	0	0	0	0	0	0	0	0	0	0
TG100-115	PI3K gamma/delta inhibitor	B. Kinase inhibitor	0	0	1.4	1.1	0.7	0	0	0	0.3	0.4	0.7	0.1	0.1	0.4	0
Tucatinib	HER2 inhibitor	B. Kinase inhibitor	0	0.1	0	0	0.5	0	1	0	0	0	0	0	0	0	0
GSK-1070916	AURb, AURc inhibitor	B. Kinase inhibitor	4.1	0	2.6	2.9	2.2	0	0.2	2.25	0	2.8	0	0.55	0	0	0.1
GSK-461364	PLK1 inhibitor	B. Kinase inhibitor	24.1	8.2	9.1	12.1	11.9	1.6	8.5	9.8	12.6	12	3.9	6.1	7.3	5.3	11.5
Capmatinib	MET inhibitor	B. Kinase inhibitor	0	0	0	0	0	0.5	0	0	0	0	0.1	0	0	0	0
Palomid-529	AKT, MTOR, PI3K inhibitor	B. Kinase inhibitor	0	2.2	0	0	0.1	0	1.4	0	0.4	0.4	0	0	0	0	0
PF-00562271	FAK inhibitor	B. Kinase inhibitor	6.6	9.4	9.5	7	7.8	5.2	7.9	5.3	5.1	4.9	3.6	5.3	7.1	6.6	5.7
Gedatolisib	PI3K/mTOR inhibitor	B. Kinase inhibitor	16.9	8.2	13.3	15.7	19.9	16.9	10.7	10.5	11.3	9	10.2	9.05	8.2	12.4	10.7
TAK-285	HER2 inhibitor	B. Kinase inhibitor	6.2	8.6	5.3	4.5	4.8	4.3	2.4	0	3.7	2.7	1	0.9	5.1	1.3	0
CEP-32496	BRAF inhibitor	B. Kinase inhibitor	4	6.6	4.4	0	1.1	0	0	0	1.3	3.3	0.3	0	0	0.3	0
AZD-6482	PI3Kbeta-selective inhibitor	B. Kinase inhibitor	0	0.6	2.3	2.8	0.8	0	0	0	0.1	0.9	0.4	0.5	0.5	0	0
GSK-690693	AKT, PKA, PKC inhibitor	B. Kinase inhibitor	8.3	10.3	12.5	7.2	8.1	5.7	11.5	7.3	2.4	1.5	2.7	1.6	2	4.5	1.2
OSU-03012	PDPK1 inhibitor	B. Kinase inhibitor	6.9	4.3	1.8	1.9	5.2	0	4.5	1.2	0	0	0	3.05	0.4	0	0.8
NVP-AEW541	IGF1R inhibitor	B. Kinase inhibitor	9.1	9.4	11.6	8	10.2	5.1	7.6	7.7	7.6	7.5	3.1	7.85	6.4	6.9	6.7
AZD-1080	GSK3 inhibitor	B. Kinase inhibitor	1.4	0	5.1	0.4	5.3	0	0	0.15	0	0	0	1.15	0	0	0
MK-8776	CHEK1 inhibitor	B. Kinase inhibitor	2	0	1.5	0.6	2.8	0	2.5	2.45	0	2.4	0.9	0.3	0	0	0
AZD-5438	CDK1,2,9 inhibitor	B. Kinase inhibitor	12.8	12.4	15.2	9.5	12.8	9.3	7.6	7.9	3.4	7.3	9.7	13.6	7.5	8.2	7
Silmitasertib	CSNK2A1 inhibitor	B. Kinase inhibitor	6.6	4.1	6.3	1.5	5.2	0	2.8	3.2	4.5	4.8	4.9	2.55	7	6.9	6
Mubritinib	HER2 inhibitor	B. Kinase inhibitor	0	0	0	0	1.1	1.7	0	0	0	0.6	0.7	0	3.9	0.6	3
AZD-8186	PI3Kbeta inhibitor	B. Kinase inhibitor	1.5	2.6	3.3	4.9	2.1	5.3	1.6	0.75	2.4	1.8	0	0	1.6	3	0
GDC-0623	MEK1/2 inhibitor	B. Kinase inhibitor	6.9	7.3	5.3	7.4	11.2	0	9	0	4	1.8	0.1	1.35	1.3	6.1	7.2
Talmapimod	p38MAPK alpha selective inhibitor	B. Kinase inhibitor	0	0	0	0	0	0	1.2	0	0	0.2	0	0	0	0	0
PHA 408	IKK-2 inhibitor	B. Kinase inhibitor	3.8	4	6.8	2.7	11	4.8	2.8	0	4.8	4.7	4	9	5.2	4.6	4.6
PS-1145	IKK-2 inhibitor	B. Kinase inhibitor	2.2	4.6	7.2	2.3	2.7	0.7	3	0	1.1	0.8	0	2.75	0.1	0.8	0
KU-60019	ATM inhibitor	B. Kinase inhibitor	0.5	0.5	0.2	0.2	1	0	0	1.9	0	1	0.3	5.75	0.9	0.6	0.8
Encorafenib	B-Raf(V600E) inhibitor	B. Kinase inhibitor	4.2	0	0.9	0	3.3	0	0	0	0	0	0	0	0	0	0
MK-8745	Aurora A inhibitor	B. Kinase inhibitor	7.1	6.1	5.7	2.1	4	0	5.8	1.3	0.2	4	0.2	0.2	1.3	0	1.8
AZ191	DYRK1A inhibitor	B. Kinase inhibitor	4	3.8	2.9	1.7	1.5	1.6	2.3	0.2	2.2	1.4	0.4	6.15	0.5	1.9	0.7
Ribociclib	CDK4/6 inhibitor	B. Kinase inhibitor	3.1	1.8	4.4	0.3	0.8	0.6	1.7	0.05	0	0	0	1.8	0.5	0.6	0
VE-821	ATR inihibitor	B. Kinase inhibitor	3.3	0.8	0.2	0	2.2	1.3	0	0	0	0	1.9	3.65	0	0	0
Pacritinib	FLT3/JAK2	B. Kinase inhibitor	10.6	10.1	15.2	7.6	15.2	7.5	5	6.7	5.5	7.7	5.2	7.95	6.7	7.6	6.2
Tanzisertib	JNK inhibitor	B. Kinase inhibitor	2.3	1.6	1.1	0.8	0	0.1	0	0	0	0	0	1.45	0	0	0.1
Bentamapimod	JNK inhibitor	B. Kinase inhibitor	1.1	0.9	1.7	4.2	1	0	3.8	0.4	2.9	3.2	2.3	5.8	2.8	2	2
Cobimetinib	MEK1/2 inhibitor	B. Kinase inhibitor	12.7	13.3	13.7	12.4	9.2	12	7.4	0	6.1	4.8	0.1	1.8	10.3	9	7.5
AZD1208	PIM1, 2, 3 kinase inhibitor	B. Kinase inhibitor	1	0	5.9	0	2.4	0	0	0	3.2	0	0	0	0	4.7	0
BGB324	Axl inhibitor	B. Kinase inhibitor	7.2	5	7.6	3.8	2.7	0.3	0.8	5.35	0.9	4.4	6.2	7.9	2.4	3.7	1.7
AZD7545	PDHK inhibitor	B. Kinase inhibitor	0	0	0	0	0	0	2.4	0	0	0	0.4	0	0	0	0.8
Osimertinib	EGFR(L858R/T790M) inhibitor	B. Kinase inhibitor	14.4	15	12	11	11.2	12.5	9.6	4	11.3	9.5	6.1	4.35	11.7	4	3.3
BMS863233	Cdc7 inhibitor	B. Kinase inhibitor	2.7	0	3.9	0	0	0	4.4	0	0	0.4	0	0	0.3	0	0
GNE-0877	LRRK2 inhibitor	B. Kinase inhibitor	0	0	0	0	0	0	0	0	0	0	0	0	0	0	0
Entospletinib	SYK inhibitor	B. Kinase inhibitor	4.3	3.2	0	1.8	0	0	0	0	0	0.7	0	0	0	0	0
Losmapimod	p38MAPK inhibitor	B. Kinase inhibitor	0.1	0	0	0	0	0	0	0	0	1.4	0	0	0	1	0
OTS167	MELK inhibitor	B. Kinase inhibitor	14.7	13.5	12.6	12.3	15.1	13.9	14.6	11.3	13.1	12.4	13	12.85	7.7	6.3	7.2
UNC2881	MER inhibitor	B. Kinase inhibitor	1.4	2.2	2.5	1.3	1.8	0	1.5	0	0	0	0	0.4	0.2	0	0.4
AMG-925	FLT-3, CDK4 inhibitor	B. Kinase inhibitor	0	0	1.3	0	0.5	0.9	0	0	0	0	0	0	0	0	0.2
CEP-37440	ALK inhibitor	B. Kinase inhibitor	10.2	11.1	11.7	9.6	10.3	5.3	5.5	7.5	8.3	6.9	6	5.95	7.2	10.3	7.1
Rociletinib	EGFR(L858R/T790M) inhibitor	B. Kinase inhibitor	10.3	12.4	11.7	10	9.4	10.3	10.7	5.2	8.4	7.6	5.2	2.45	8.7	6.7	5.2
FRAX486	PAK1, 2, 3 inhibitor	B. Kinase inhibitor	14.7	12.2	14.7	9.3	11.9	9.7	6.5	4.5	3.7	6.5	0.2	9.45	2.4	1.7	0.1
GNE-7915	LRRK2 inhibitor	B. Kinase inhibitor	0	0	1	0	0	0	2	0	0	0	0	0	0	0	0
Taselisib	PI3K alpha, delta, (gamma) selective inhibitor	B. Kinase inhibitor	11.6	12.7	12.2	9.5	8.6	6.3	12.3	4.2	10.1	6.7	4.3	0.85	4.5	9.6	2.9
GSK2656157	PERK inhibitor	B. Kinase inhibitor	0	0	0	0	1.6	0	0	0	0	0	0	0	0	0	0.2
TAK-530	pan-RAF inhibitor	B. Kinase inhibitor	6.3	2.5	6.1	5.3	2.5	2.7	5	0	0	0.3	0	2.1	0.2	0.8	0
Uprosertib	AKT inhibitor	B. Kinase inhibitor	8.9	13.1	13.7	5	4.1	6.8	6.5	1.9	0	0	3.5	1.35	0	4.3	0.7
AT13148	p70S6K, PKA, ROCK (AKT) inhibitor	B. Kinase inhibitor	4.1	0.4	0	0	0.4	0	2.8	0	2.6	2.8	0	4.55	0.3	1.5	1.1
Cerdulatinib	JAK, SYK inhibitor	B. Kinase inhibitor	0	0	0	0	10.6	0	5.3	0	0	0	3.4	3.3	0	0	0
Filgotinib	JAK1-selective inhibitor	B. Kinase inhibitor	2.6	2.9	6.1	3.3	3.9	5	5.2	0	0.4	0	0	3.1	0	1.3	0
Afuresertib	AKT1-selective inhibitor	B. Kinase inhibitor	4.7	6.6	4.4	3	4.3	5.4	3.8	1.65	1	0.2	3.2	1.3	0	2.9	0
PF-06463922	ALK, ROS1 inhibitor	B. Kinase inhibitor	0.8	3.2	3.1	0	1.6	0	0	0	1.6	0	0	1.6	0	3.4	0
TEW-7197	TGF-? receptor ALK4/ALK5 inhibitor	B. Kinase inhibitor	0	1.8	0.1	0	0	0.2	0	0	0	0.4	0	0.85	0	3.9	0
Ravoxertinib	ERK inhibitor	B. Kinase inhibitor	9.2	7.1	8.3	7.9	6.3	6.6	2.6	1.2	1.9	2.2	0	5.5	4.6	8.7	3.9
KD025	ROCK2 inhibitor	B. Kinase inhibitor	5.4	1.6	6.2	4.5	4.4	0	2.4	3.55	0.2	1.6	2.7	10.4	0	1.1	0
Merestinib	Met inhibitor	B. Kinase inhibitor	1.1	1.9	4.4	0.3	4	0	1.4	0	1.6	0	0	1.15	1.3	1.1	0
Poziotinib	pan-HER inhibitor	B. Kinase inhibitor	27.2	24.2	21.8	22.9	20.3	21.2	16.1	3.5	16.7	16.4	6.5	2.1	24.6	6.1	0.8
Spebrutinib	BTK inhibitor	B. Kinase inhibitor	3.1	2.9	5.7	2.3	2.9	2.2	1.6	0	1.5	0.9	0	0	0	0	0
VS-4718	FAK inhibitor	B. Kinase inhibitor	8	12	13.8	9.2	12.6	10.3	5.4	5.4	11.5	3.8	0.7	3.2	4.2	9.6	6
Ulixertinib	ERK inhibitor	B. Kinase inhibitor	14.3	10.6	13.1	13.1	10.6	12.3	12	0.15	6.7	6.4	0.6	0.05	10	11.4	7.5
LY3009120	pan-RAF inhibitor	B. Kinase inhibitor	18.2	12.5	16.9	11.9	14.8	14.3	6.2	1.85	9.5	7.4	1.3	1.7	12	11.8	9.3
Pexidartinib	KIT, CSF1R, FLT3 inhibitor	B. Kinase inhibitor	3.9	2.5	3.1	1.4	0	0	0.1	0.1	4.1	2.6	0	1.3	0	0.9	0.3
Prexasertib	Chk1 inhibitor	B. Kinase inhibitor	24.3	15.1	18.6	19.2	19.1	15.4	14.3	22.55	19.5	27.1	22.6	24.7	11.8	12.6	19.6
Decernotinib	JAK3 inhibitor	B. Kinase inhibitor	3.3	1.7	0.4	0	0	0	0	0	0	0	0	0	0	2.6	0
A-419259	HCK and other SRC family kinase inhibitor	B. Kinase inhibitor	18.4	19.8	20	18.6	9.9	14.7	7	5.85	19.1	14.6	7.3	9.1	9.1	8.3	5.5
CCT196969	pan-RAF/Src inhibitor	B. Kinase inhibitor	0.3	0.2	7.1	0.7	17.8	0.4	0.3	3.9	3	4.2	0.1	1.6	5.3	3.6	3.8
Gilteritinib	FLT3/AXL inhibitor	B. Kinase inhibitor	4.2	3.2	4.5	1.7	4.4	0	0.5	1.1	1.7	1.9	0	0.1	0.1	4.5	0.1
Peficitinb	JAK3-selective inhibitor	B. Kinase inhibitor	0	0	0	0	0	0	0	0	0	0	0	0	0	0	0
DEL-22379	ERK dimerization inhibitor	B. Kinase inhibitor	14.3	12.7	10.8	9.7	8.6	5.8	6.7	6.15	5.4	11	5.1	12.7	7.6	6.4	6.1
AMG319	PI3Kdelta inhibitor	B. Kinase inhibitor	0	0.1	0	0.1	0	0	0	0	0	0	0	0.7	0	0	0
ABC294640	Sphingosine kinase 2 inhibitor	B. Kinase inhibitor	2.6	3.2	5.3	3.1	3.1	4.1	4.8	2	4.2	5.8	1.6	4.7	4.5	5.6	5.2
Radotinib	ABL, PDGFR inhibitor	B. Kinase inhibitor	0	0	0	0	0.2	0	1.6	0	0	0	0	1	0	2.4	0
Ripasudil	ROCK inhibitor	B. Kinase inhibitor	0	0	0	0	0	0	0	0	0	0	0	0	0	0	0
CC-223	mTOR inhibitor	B. Kinase inhibitor	10.3	8.6	9.2	5.9	8.6	5.3	9.5	3.2	3.5	3.5	3.5	2.4	4	5.1	3
CC-115	mTOR/DNA-PK inhibitor	B. Kinase inhibitor	14	14.2	9.5	10	16	9.5	17.4	5.8	6.7	6.6	8.9	6.2	8	10.9	6.3
OTS-964	TOPK inhibitor	B. Kinase inhibitor	19	18.9	17.5	16.8	18.9	19.3	17.9	14.15	13.2	15	12.9	17.8	6.6	8.5	11.3
RO5126766	dual RAF/MEK inhibitor	B. Kinase inhibitor	0	0.8	3.7	0	5.2	0	4.5	0	0.7	0	0	0	0.4	0.4	0.7
TGR-1202	PI3Kdelta inhibitor	B. Kinase inhibitor	1.6	1.1	2	3.5	0.1	0.1	4.6	0.05	0	0	1.7	0.2	0	0.3	0
AZD6738	ATR inihibitor	B. Kinase inhibitor	10.4	7.8	11.1	8.7	12.5	11	8.6	12.65	7.7	13	10.7	8	5	6.9	7.4
Entrectinib	TRK, ROS1, ALK inhibitor	B. Kinase inhibitor	0.3	1.5	2.7	1.9	2.7	0	2.2	0.1	0.3	1.1	0	0	0	1.4	0
LY3023414	PI3K/mTOR/DNA-PK inhibitor	B. Kinase inhibitor	16.8	15.3	17	12	15.7	12.6	11.6	6.85	7.4	6.9	8.3	7.6	9.2	11	9.1
Tirabrutinib	BTK inhibitor	B. Kinase inhibitor	3.9	3.9	3.5	2.6	3.5	1.1	0	0	0	1.6	0	0	1.8	0	0
THZ2	CDK7 inhibitor	B. Kinase inhibitor	29.2	21.9	28.2	26.3	26.8	34	22.8	27.45	16.9	26.4	23.4	26.8	16.7	24.3	14.9
Glesatinib	MET, AXL, TIE, VEGFR, RON inhibitor	B. Kinase inhibitor	0	0	0	0	0	0	2.9	0	0	0	0.2	0.6	0	0	0
Sitravatinib	RET, TRK, PDGFR, VEGFR, KIT, DDR... inhibitor	B. Kinase inhibitor	2.1	1.1	2.5	2.1	2.2	2.5	1.5	0.45	1.4	1.1	1.2	5.8	0.3	1.6	0.4
BGB-283	Raf inhibitor	B. Kinase inhibitor	10.4	7.4	6.8	7.7	5.8	7.3	5.8	1.05	4.9	4.1	1	0.9	4.5	4.8	3.7
Asciminib	Allosteric ABL inhibitor, blocks myristoyl binding	B. Kinase inhibitor	0	1	0	0	0.1	0	0	0	0	0	0	0.9	0	1	0
Brigatinib	ALK inhibitor, including gatekeeper mutant ALK	B. Kinase inhibitor	4.4	4.3	3.7	2.9	6.4	1.7	4.8	1.75	3.8	1	1.7	2.8	0.9	4.7	0.5
Selonsertib	ASK1 inhibitor	B. Kinase inhibitor	0	0	0	1.5	0	0	0	0	0	0	0	0.6	0	0	0
Serabelisib	PI3Kalpha selective inhibitor	B. Kinase inhibitor	5.2	6.6	7.2	4.1	6.7	3.1	9.1	0.6	1.3	0.6	0.1	0	3	3.5	2.1
Olmutinib	EGFR(L858R/T790M) inhibitor	B. Kinase inhibitor	2.3	2.1	2.3	2.6	1.5	2.4	1.7	0.05	3.5	0.4	0	0	0.8	0.2	0
Altiratinib	MET/Tie-2 inhibitor	B. Kinase inhibitor	4.9	5.2	5.1	3	9.1	5.1	3.3	1.05	1.7	2.4	5.1	8.2	5	6.9	4.3
AZD0156	ATM inihibitor	B. Kinase inhibitor	5.3	3.4	3.1	2.2	2.5	0	4.6	0.8	0.1	0	0	0	0.5	0.1	0.9
Acalabrutinib	BTK inhibitor	B. Kinase inhibitor	0.3	0	0.7	2.2	0	0	0.5	0.6	0.8	0.2	0	0	0	2.6	0
AZD3759	EGFR inhibitor, BBB penetrable	B. Kinase inhibitor	6.4	5.4	5.9	7	4.2	2.8	5	0.25	2.8	3.3	0.5	0	4.8	0.2	0
LY-2584702	p70S6K inhibitor	B. Kinase inhibitor	3.1	3.9	5.4	0.6	5.6	0.1	3.8	0	0	0	0	0	0	0	0
NVP-BHG712	EphB4 inhibitor	B. Kinase inhibitor	6.2	3	3.3	4.6	0	1.6	4.8	0	3	4.7	3.3	7.9	5.2	7.3	3.4
AMG-337	Met inhibitor	B. Kinase inhibitor	0	0	0	0	0	0	3.4	0	0	0	0	0	0	0	0
GDC-0084	PI3K/mTOR inhibitor	B. Kinase inhibitor	17	18.1	18.5	13.1	16.2	13.3	14.2	7.65	9.6	7.9	9.2	7.5	10.5	10.9	7.4
PF06650833	IRAK4 inhibitor	B. Kinase inhibitor	2.6	0.6	5.2	0	4	0.5	0	0	0	0	0	0	0	0	0
Amcasertib	Cancer stem cell kinase inhibitor	B. Kinase inhibitor	0.3	1.6	0	0	0.1	0	5.3	0	0.3	2.6	0.1	8.9	1.2	0.5	2.7
PIM-447	PIM1, 2, 3 kinase inhibitor	B. Kinase inhibitor	4.9	5	6	4.8	5.6	0	6.1	0	0.8	1.9	1.5	6	0.2	3.8	1
Ensartinib	ALK inhibitor	B. Kinase inhibitor	4.3	0.4	1.6	1.5	0.8	0	2.2	0.05	1.1	0.2	0	0.7	0	3	0.1
GSK2256098	FAK inhibitor	B. Kinase inhibitor	0	1.6	1	0.3	1.7	0	0	0	1.4	0	0	0.2	0	0	0
GDC-0853	BTK inhibitor	B. Kinase inhibitor	0	0	0	0	0	0	0.4	0	0	0	0	0	0	0	0
Erdafitinib	FGFR inhibitor	B. Kinase inhibitor	0	0	2.1	0.3	0.4	0	0	0	0	0.7	0	1.1	0	0	0
Larotrectinib	TRK inhibitor	B. Kinase inhibitor	0	0	0	0	0	0	0	0	0	0	0	0	0	0	0
Senexin B	CDK8/19 inhibitor	B. Kinase inhibitor	0.6	1.3	2.9	0.6	1.2	0	0	0	0	0	0	0.2	1.5	1	0
Upadacitinib	JAK1-selective inhibitor	B. Kinase inhibitor	0	0	0	0	0	0	2.1	0.1	0	0	0	1.2	0	1.3	0
Tacrolimus	Binds FKBP12, causes inhibition of calcineurin	C. Rapalog	0.4	1.9	1.9	0.9	0	1.7	0.8	0	0	1.4	1.4	5	0	0	0.1
Everolimus	binds FKBP12, causes inhibition of mTORC1	C. Rapalog	8.3	10	10.2	5.3	6.7	0	0.4	0	3.9	2.7	1.7	7.5	2.8	5.8	6.7
Temsirolimus	binds FKBP12, causes inhibition of mTORC1	C. Rapalog	12.2	9.5	16.5	8.7	13.1	5.7	4	2.25	3.5	2.8	8.9	0.5	5.6	2.5	9.7
Sirolimus	binds FKBP12, causes inhibition of mTORC1	C. Rapalog	6.3	7.3	10	4.7	6.3	3.1	3.3	1.1	1.4	2.1	1	6.1	2	2.5	4
Ridaforolimus	binds FKBP12, causes inhibition of mTORC1	C. Rapalog	9.5	11.1	13.8	5	11.8	3.2	11.4	1.65	4.2	4.5	3.4	0	4.5	5.7	9.3
Dexamethasone	Glucocorticoid, immunomodulatory agent	D. Immunomodulatory	0	0	0	1.3	0	0	0	0	0	0	0	0	0	0	0
Thalidomide	Immunosuppressant	D. Immunomodulatory	0	0	0	0	0	0.1	0	0	0	0	0	0	0	0	0
Imiquimod	Immunomodulatory agent, TLR7 agonist	D. Immunomodulatory	0	0	0	0	0	0	0.9	0	0	0	0	0	0	0.5	0
Methylprednisolone	Glucocorticoid, immunomodulatory agent	D. Immunomodulatory	0	0	0	0	0	0	0	0	0.1	0.6	0	0	0	0.1	0
Prednisolone	Glucocorticoid, immunomodulatory agent	D. Immunomodulatory	0.1	0	0	0	0	0	0	0	0	0	0	0.65	0	0.7	0
Bimatoprost	Prostaglandin analog	D. Immunomodulatory	0	0	0	0	0	0	0	0	0	0	0	0	0	0	0
Lenalidomide	Immunomodulatory	D. Immunomodulatory	0	0	2.4	0	0	0	0	0	0	0	0	0.6	0	0.1	0
Pomalidomide	Immunomodulatory agent, anti-angiogenic	D. Immunomodulatory	0	0	0	0	0	0	0	0	0	0	0	0	0	0	0
VGX-1027	Nitric oxide-donating immunomodulator	D. Immunomodulatory	0	0	0	0	0	0	0	0	0	0	0	0	0	0	0
GDC-0919	IDO inhibitor	D. Immunomodulatory	0.2	3.6	2.1	0.8	0.1	2	2.2	0	0.3	1.7	0.8	0.55	0.1	1	0.4
Tasquinimod	S100A9 inhibitor, immunomodulatory, anti-angiogenic	D. Immunomodulatory	0	0	1	0	2.5	0.4	0	0	0	0	0	2.3	0	0	0
Epacadostat	IDO inhibitor	D. Immunomodulatory	0	0	0.4	0	0	0	0.9	0	0	0	0	0.1	0	0.1	0
Resatorvid	TLR4 inhibitor	D. Immunomodulatory	0	0	0	0	0	0	0	0	0	0	0	0	0	0.1	0
Resiquimod	TLR7/TLR8 agonist	D. Immunomodulatory	0	0	0	0	0	0	0	0	0.2	0	0	1.5	0	0.6	0
Motolimod	TLR8 agonist	D. Immunomodulatory	0	0	1.6	0	0.1	0.4	2.5	0	0	0	0	0	0	0.3	0
Pirfenidone	Antifibrotic and anti-inflammatory	D. Immunomodulatory	0	0	0	0.6	0	0	0	0	0	0.1	0	0	0	0	0
Vesatolimod	TLR7 agonist	D. Immunomodulatory	0	0	0	0	0.1	0	0	0	0.2	0	0	0	0	0	0
CC122	IMiD immunomodulator	D. Immunomodulatory	0	0	0.4	0.5	0	0.1	2.5	0	0	0	0.2	0	0	0	0
Tretinoin	Retinoic acid receptor agonist	E. Differentiating/ epigenetic modifier	0	0	5.2	0	0.2	0	0	0	0	2	0	0	0	0.1	0
Bexarotene	Antineoplastic agent; retinoid specifically selective for retinoid X receptors	E. Differentiating/ epigenetic modifier	0	6	4.3	0.1	0	1.5	5.3	0	1.8	1.2	0	0.9	1.7	0	1.1
Veliparib	PARP inhibitor	E. Differentiating/ epigenetic modifier	0.4	1.6	3.2	0	1.6	1.4	0	0	0	0	0	1.3	0	0	0
Decitabine	Nucleoside analog DNA methyl transferase inhibitor	E. Differentiating/ epigenetic modifier	0.3	1.4	0.6	0.9	1.5	7.5	0	0	0	5.3	0	7.4	0	0.4	0.1
Tipifarnib	Farnesyltransferase inhibitor	E. Differentiating/ epigenetic modifier	6.9	6.2	9.5	1.8	9.8	3.3	5.8	4.45	2.2	5.3	3.5	4.1	6	8.8	5.3
Rucaparib	PARP inhibitor	E. Differentiating/ epigenetic modifier	2.1	2.1	3.1	3.6	2.4	1.7	1.9	0	0	0	0.3	12.9	0	0	0
Belinostat	HDAC inhibitor	E. Differentiating/ epigenetic modifier	12.3	12.3	10.3	5.5	10.5	13	10	9.65	6.4	14.1	16	11.4	13.6	11.9	9.9
Tacedinaline	HDAC inhibitor	E. Differentiating/ epigenetic modifier	0.7	1.3	2	1.1	0	0	1.7	0	0	1	0.6	2.05	0	3.7	0
Panobinostat	HDAC inhibitor	E. Differentiating/ epigenetic modifier	15	12.6	10.7	8.1	15.2	12.4	8.2	11	5.5	13.7	15.4	13.3	11.1	12.8	9.1
Vorinostat	HDAC inhibitor	E. Differentiating/ epigenetic modifier	10.4	9.8	7.7	4.9	8.5	10.1	6.3	6	3.1	7.9	6.8	10.1	5.5	7.4	4.6
Entinostat	HDAC inhibitor	E. Differentiating/ epigenetic modifier	8.2	8.6	7.5	4.5	3.7	6.6	6.5	7.1	1.6	9	8.6	8.4	8.2	7.6	5
Olaparib	PARP inhibitor	E. Differentiating/ epigenetic modifier	6.1	1.7	5	3.8	3.2	9.2	6.1	3.45	3.2	1.5	4.4	4.6	1.4	3.6	2.4
Arsenic(III) oxide	Thioredoxin reductase inhibitor; cytotoxic chemotherapeutic	E. Differentiating/ epigenetic modifier	0	0	0	0	0	0	0	0	0.2	0	1.9	0	0	0	0
Azacitidine	Nucleoside analog DNA methyl transferase inhibitor	E. Differentiating/ epigenetic modifier	6.4	5.7	4.7	2.8	3	7.7	9.3	4.15	4.1	5.2	5	14.2	1.8	1.3	3.7
XAV-939	Tankyrase-1 and -2	E. Differentiating/ epigenetic modifier	6.3	8.5	6	1.6	9.9	4.1	10.8	1.1	0	1.5	2.1	3.55	1.7	0.5	0
Valproic acid	HDAC inhibitor	E. Differentiating/ epigenetic modifier	0	0	0	0	0	0	0.1	0	0	0	0	0	0	0	0
Niraparib	PARP inhibitor	E. Differentiating/ epigenetic modifier	4.2	2.6	6.6	0	4.8	3.2	5.4	0.55	1.6	1.4	0	5.55	0	1.5	1.9
Mocetinostat	HDAC inhibitor (HDAC1 & 2-selective)	E. Differentiating/ epigenetic modifier	12.3	12.6	11.2	7.1	9.2	8.7	7.5	6.35	3.7	9.7	10.1	11.45	11.1	10.9	8
Quisinostat	HDAC inhibitor	E. Differentiating/ epigenetic modifier	14.6	10.9	10.8	5.1	11.2	11.8	8.6	11	4.8	16.5	10.7	13.55	10.3	9.4	8.1
JQ1	BET family inhibitor	E. Differentiating/ epigenetic modifier	12.4	14.4	18.9	6.5	10.4	7	9.4	7.1	5.9	6.9	6	10.55	5.5	6.7	3.7
Tubacin	HDAC6 inhibitor	E. Differentiating/ epigenetic modifier	0	0.3	0.4	0	0	0.4	0.4	0	0	4.2	2.9	0.25	4.6	4.1	5.4
Tubastatin A	HDAC6 inhibitor	E. Differentiating/ epigenetic modifier	2.9	1.4	3.4	0	1.3	0	2.8	1.4	0.5	1.7	1.3	0.85	0.5	0	0.8
StemRegenin 1	AHR antagonist, stem cell regenerating	E. Differentiating/ epigenetic modifier	4.2	6	4.7	6.8	6.1	6.9	2.9	1.95	0.3	1	0.6	6.15	4.8	4.5	2.7
PFI-1	BET family inhibitor	E. Differentiating/ epigenetic modifier	4.9	5.3	7.1	0.9	5.7	1.3	1.3	1.2	3.2	1.6	1.2	3.2	2.9	3.6	3.6
I-BET151	BET family inhibitor	E. Differentiating/ epigenetic modifier	8.9	10.1	11.3	3.9	7.8	5.9	9.9	3.15	4.5	4.5	1.3	7.05	6.6	4.7	5.1
Roxadustat	HIF prolyl hydroxylase inhibitor	E. Differentiating/ epigenetic modifier	0	0	0	0	0	0.2	0	0	0	0	0	3.3	0	0	0
Lomeguatrib	O6-methylguanine-DNA methyltransferase inhibitor	E. Differentiating/ epigenetic modifier	0	0.8	0.4	0	1.4	0	2.6	0	0	0	0	0	0	0	0
IOX-2	PHD2 inhibitor	E. Differentiating/ epigenetic modifier	0.5	0.5	0	0	0.9	0	3.2	0	0	0	0	1.75	0	0	0
GSK-J4	JMJD3 (histone demethylase) inhibitor	E. Differentiating/ epigenetic modifier	0	0	3.2	0	7.5	0	0.3	0.2	0	0	1.3	3.9	3.2	4	4.3
UNC1215	L3MBTL3 inhibitor	E. Differentiating/ epigenetic modifier	0	0.3	0	0	0	0	0	0	0	0	0	0	0	0	0
SGC0946	DOT1L inhibitor	E. Differentiating/ epigenetic modifier	1.2	2.8	0.9	2	2.5	1.8	3.3	0.95	0	0.6	0	3.95	0.1	1.4	0.1
UNC0642	G9a/GLP inhibitor	E. Differentiating/ epigenetic modifier	4	1.1	2.3	2.1	0.7	0	0	1.2	0.2	2.3	0.1	4.3	0	0.2	0.1
GSK343	EZH2 inhibitor	E. Differentiating/ epigenetic modifier	0	0	0	0.3	0.1	0	2	0	0.1	0	0	0.55	0	0	0
UNC0638	G9a/GLP inhibitor	E. Differentiating/ epigenetic modifier	5.5	0.5	5.4	4.7	6.5	2.1	0	4.3	1.9	3.5	3.1	7.6	0	1.7	2
C646	p300/CREB-binding protein (CBP) inhibitor	E. Differentiating/ epigenetic modifier	0	0	1.6	0	3.7	1.1	0.1	0	2.8	0	3.2	2.9	1.9	0	3.7
Rocilinostat	HDAC-6 selective inhibitor	E. Differentiating/ epigenetic modifier	4.9	3	5.2	0.7	6.7	4.8	0.9	3.2	0.8	4.3	4.5	5.4	5.1	3.5	4.3
Pracinostat	HDAC inhibitor	E. Differentiating/ epigenetic modifier	14.8	13.3	13.3	7.3	10.7	13.7	11.1	10.8	5.8	13.2	12.4	14.8	12.3	12.7	8.7
AR-42	HDAC inhibitor	E. Differentiating/ epigenetic modifier	10.9	11	8.8	5.8	10.7	10.5	9.8	9.25	5.2	10	11.5	9.3	12.4	10.6	8.7
Lonafarnib	Farnesyl transferase inhibitor	E. Differentiating/ epigenetic modifier	7	6.6	0	6.3	9.8	9.8	10	9.45	7	9.3	10.3	7.5	9.8	12.1	15.1
EPZ-5687	EZH2 inhibitor	E. Differentiating/ epigenetic modifier	0.4	0.9	1.5	0.1	1.8	3.1	5.1	0.05	0	0	0	1.7	0.6	0	0.6
IOX-1	2-Oxoglutarate Oxygenase Inhibitor	E. Differentiating/ epigenetic modifier	0	0.2	0	0	0	0	0	0	0	1.6	1.9	0	3	1	1.6
Tazemetostat	EZH2 inhibitor	E. Differentiating/ epigenetic modifier	0	0	0.1	0	0	0	0	0	0	0	0	0	0	0.5	0
Pinometostat	DOT1L inhibitor	E. Differentiating/ epigenetic modifier	0	0	0	0	0.2	0	2.1	0	0	0	0	0	0	0	0
GSK2801	BAZ2B/A bromodomain inhibitor	E. Differentiating/ epigenetic modifier	0	0.1	0	0	1.5	0	4.9	0	0	0	0	0	0	0	0
SGC-CBP30	CREBBP/EP300 bromodomain inhibitor	E. Differentiating/ epigenetic modifier	4.5	3.3	2	1.4	6.1	3.1	2.4	1.3	2.5	4.6	1	5.6	2.8	4.6	2.9
Birabresib	BET family inhibitor	E. Differentiating/ epigenetic modifier	12.7	13.5	18.5	5.6	8.5	3.7	8.3	4.2	3.6	4.3	1.1	7.65	5.5	5.1	6.7
CUDC-907	HDAC1/2/3/10, PI3Kalpha inhibitor	E. Differentiating/ epigenetic modifier	34.5	34.3	33.2	22.7	29.1	29.9	25.9	29.85	18.4	34.3	31.4	33.7	32.8	31.2	31.1
RGFP966	HDAC3 inhibitor	E. Differentiating/ epigenetic modifier	3.1	2.9	3.5	0.9	2.5	0.6	4.6	0.6	0	3.2	1.9	2.9	2.9	2	1.4
Talazoparib	PARP1/2 inhibitor	E. Differentiating/ epigenetic modifier	7	2.3	5.7	2.7	5.7	5.5	0.7	0.25	0.9	1.4	0.7	4.1	0.1	2.2	3.5
Resminostat	HDAC1, 3, 6 inhibitor	E. Differentiating/ epigenetic modifier	10	9.7	7.4	4.2	7.7	8.8	7.2	6.7	3.3	8.7	8.2	6.3	8.1	6.8	6.8
PTC-209	BMI-1 inhibitor	E. Differentiating/ epigenetic modifier	4.6	5.5	4.6	2.2	8.4	4.3	6.3	6.1	6	10	2.7	1.35	4.6	3.5	4.5
Molibresib	BET family inhibitor	E. Differentiating/ epigenetic modifier	7.6	6.9	10.2	3.3	5.6	4.2	6.6	1.7	2.1	3.5	1.7	5	3.4	3.6	3.1
UM729	Enhancer of aryl hydrocarbon receptor (AhR) antagonists	E. Differentiating/ epigenetic modifier	4.7	3.5	2.2	0.2	1.8	0.5	3.1	0.1	0	1.1	0.1	0.6	0	0	0
BAY 87-2243	HIF1alpha inhibitor	E. Differentiating/ epigenetic modifier	0	0	0	1.5	5.3	8.3	0	0	0	0.9	3.1	0	6.4	0	6
Givinostat	HDAC inhibitor	E. Differentiating/ epigenetic modifier	7.2	7.1	5.9	0.9	4	5.8	2.1	5.5	1.5	6.4	4.4	5.45	6.1	5.2	4.7
PCI-34051	HDAC8 inhibitor	E. Differentiating/ epigenetic modifier	1	3.4	1.8	1.4	2.5	0.2	4.9	0	1.1	0.6	1.1	0.4	1.1	0.2	0.4
Romidepsin	HDAC inhibitor	E. Differentiating/ epigenetic modifier	26.9	26.3	32.6	25.6	28.9	31.1	27.2	26.2	17.6	29.6	28.7	32.9	28.3	27.6	26.3
Abexinostat	HDAC1-selective inhibitor	E. Differentiating/ epigenetic modifier	16.2	16.6	14	8.7	14.2	14.3	11.7	12.7	5.9	13.3	13.5	15.35	12.7	11.7	8.5
GSK2879552	LSD1 inhibitor	E. Differentiating/ epigenetic modifier	0.4	0	1.6	0	0	0	0	0.4	0	0	0	0.9	0	0	0
EPZ015666	PRMT5 inhibitor	E. Differentiating/ epigenetic modifier	0	0	1.3	0	0.2	1.1	0	0	0.3	0	0	0.5	0	0	1.8
Enasidenib	IDH2-R140Q inhibitor	E. Differentiating/ epigenetic modifier	1.5	2.5	0	2.3	1.7	0	4.4	0	0	0	0	0	1.4	0	0
ARV-825	BET-targeting PROTAC	E. Differentiating/ epigenetic modifier	8.9	7.1	13	8.2	17.1	6.7	8.7	0.6	8.3	3.2	11.4	6	4	14.9	3.6
dBET1	BET-targeting PROTAC	E. Differentiating/ epigenetic modifier	11	8.8	8.6	8.1	0.3	7.5	5.8	0.1	4.5	2.7	8.9	0.2	4.5	12.9	3.8
Ivosidenib	IDH1 R132H/R132C inhibitor	E. Differentiating/ epigenetic modifier	0.2	0	0	0.3	0	0	2.6	0	0	0	0	0.2	0	0	0
CPI-0610	BET family inhibitor	E. Differentiating/ epigenetic modifier	8.7	7.8	12.5	3.9	4	3.1	5.5	2.1	4.3	3.7	1.5	6.4	4.3	0.6	3.3
CPI-360	EZH2 inhibitor	E. Differentiating/ epigenetic modifier	0	0.1	0	0	0	0	3.4	0.05	0	0	0	0	0	0	0
Mivebresib	BET family inhibitor	E. Differentiating/ epigenetic modifier	21.9	20.3	30.3	12.2	16.4	15.3	16.3	13.8	10.9	15.3	11.7	17.6	13.9	16.6	11.7
A-366	G9a/GLP inhibitor	E. Differentiating/ epigenetic modifier	3.9	0.2	0	2.3	4.9	0	0.1	3.9	2.3	1.1	0.5	7.2	0.7	0	0
Acitretin	Retinoid receptor agonist	E. Differentiating/ epigenetic modifier	0.2	0.7	3.4	0	0	0	0.3	0	0	2.8	0	0	0	0.1	0
Tucidinostat	HDAC1/2/3/10 inhibitor	E. Differentiating/ epigenetic modifier	7.3	6.2	5.5	3.5	4.3	6.3	7.4	5.9	0.8	7.7	7.4	9	7.7	8.1	4.4
Vidofludimus	DHODH inhibitor	E. Differentiating/ epigenetic modifier	0	0	0	0	2.5	0	0	0.05	0	0.6	0	0	0.4	0	0
ML390	DHODH inhibitor	E. Differentiating/ epigenetic modifier	5.3	3	4.2	2	6	3.4	2.2	2.9	0	3.6	0	0.8	4.6	0.3	4.8
EPZ031686	SMYD3 inhibitor	E. Differentiating/ epigenetic modifier	0	0	0	0	0	0	0.2	0	0	0	0	0	0	2.3	0
BAY-1436032	IDH1 R132H/R132C inhibitor	E. Differentiating/ epigenetic modifier	0	0	0.3	0	0	0	0	0	0	0.6	0	4.1	0	0	1.1
Goserelin	Gonadotropin releasing hormone superagonist	F. Hormone therapy	0	0	0	0	0	0	0	0	0	0	0	0	0	0	0
Raloxifene	Selective estrogen receptor modulator	F. Hormone therapy	5.5	5.8	4.5	1.8	3.7	0.2	0	1.95	0.7	2.9	2.6	8.45	0.7	4.5	1.2
Letrozole	Aromatase inhibitor	F. Hormone therapy	0	0	0	0	0	0	0	0	0	0	0	0	0	0	0
Anastrozole	Aromatase inhibitor	F. Hormone therapy	0	0	0	0	0	0	0	0	0	0	0	0	0	0	0
Bicalutamide	Nonsteriodal antiandrogen	F. Hormone therapy	0.1	0	0	0.9	0	0	0	0	0	0	0	0.85	0	1.1	0
Aminoglutethimide	Anti-steroid, aromatase inhibitor	F. Hormone therapy	0	0.1	0.6	0.1	0	0	0	0	0	0	0	1.05	0	0	0
Clomifene	Selective estrogen receptor modulator	F. Hormone therapy	8	8.2	9.1	7.5	7.2	5.2	7	7.05	5	5.7	5	9.9	7	5.6	4.8
Finasteride	type II 5-alpha reductase inhibitor	F. Hormone therapy	0	0	0	0	0	0	0	0	0	0	0	1.1	0	0	0
Flutamide	Nonsteroidal antiandrogen	F. Hormone therapy	0	0	0	0	0	0	0	0.05	0	0	0	2.1	0	0	0
Fulvestrant	Estrogen receptor antagonist	F. Hormone therapy	0	0	0	0	0	0	0	0	0	0	0	0	0	0	0
Megestrol acetate	Progestogen	F. Hormone therapy	0.3	0	0	0	0	4.6	1	0	0	0	0	0	0.2	0.4	0
Tamoxifen	Estrogen receptor antagonist	F. Hormone therapy	6.5	3.8	4.8	3	2.4	3.1	2.6	3.75	1.6	3.9	4	7.35	4.3	5.2	3.2
Nilutamide	Nonsteroidal antiandrogen	F. Hormone therapy	0	0	0	0.5	0	0.1	0	0	0	0	0	0.65	0	0	0
Exemestane	Aromatase inhibitor	F. Hormone therapy	0	0	0	0	0	0	0	0	0	0	0	0.35	0	0.4	0
Abiraterone	P450 17alpha-hydroxylase-17,20-lyase inhibitor	F. Hormone therapy	0	1.3	0	0	0.6	0	0.6	0.05	0	0	2.3	4.9	0	0.1	0
Toremifene	selective estrogen receptor modulator	F. Hormone therapy	6	5.3	7.1	3.3	2.2	1.9	2.4	4	3.8	4.3	5.2	7	5.3	7.4	5.3
Lasofoxifene	Selective estrogen receptor modulator	F. Hormone therapy	0	0	0	0	0	0	0	0	0	0	1.1	0	0	0	0
4-hydroxytamoxifen	Selective estrogen receptor modulator	F. Hormone therapy	6	6.8	6.4	6	3.2	3	4.6	3.6	5.1	6	6.1	7.3	6.1	7.3	5.7
Enzalutamide	AR antagonist	F. Hormone therapy	0	0	0	0	0	0.1	0	0	0	0	0	0	0	0.1	0
Orteronel	CYP17A1, androgen synth inhib.	F. Hormone therapy	0	0	0	0	1.4	0	0.2	0	0	0	0	0	0	0	0
Apalutamide	AR antagonist	F. Hormone therapy	0	0	0	0	0	0	3.4	0	0	0	0	0.45	0	0	0
ODM-201	AR antagonist	F. Hormone therapy	0	0	0	0	0.5	0	0	0	0.9	0	0	0	0.4	0.7	0
AT 101	Bcl-2 family inhibitor	G. Apoptotic modulator	6.2	7.1	7.8	6.5	6.1	5.4	6	10.6	15.9	15.3	14.2	3.8	16.6	13.1	17.5
Navitoclax	Bcl-2/Bcl-xL inhibitor	G. Apoptotic modulator	19.5	21.7	21.9	6.2	23.2	21.9	16.4	4.85	0	5.7	7.3	21.15	6.9	6.6	4.8
Sepantronium bromide	Survivin inhibitor	G. Apoptotic modulator	38.4	30.6	36.1	36.9	41.4	30.9	43	38.1	43.7	37.8	42.6	33.45	39	32.9	33.2
APR-246	p53 activator, thioredoxin reductase 1 inhibitor	G. Apoptotic modulator	0	0	0	0	0	0	0	0	0	0	0	0.05	0	0	0
PAC-1	procaspase-3 activator	G. Apoptotic modulator	0	3.6	0	1.3	2.1	0	7.1	0	4.8	3.1	5	1.2	5.6	3.7	3.5
AT-406	XIAP, cIAP1, cIAP2 inhibitor	G. Apoptotic modulator	1.5	0	0.3	0.9	5	5.3	0.6	7.9	0	10.8	5.4	24.95	1.5	8.8	0
Venetoclax	Bcl-2-selective inhibitor	G. Apoptotic modulator	0	0	0	0	0	0.3	0	0	0	0	0	1.8	0	0	0
Birinapant	IAPs, SMAC mimetic	G. Apoptotic modulator	0.6	0	0	0	8.3	4.1	0	6.4	0	11.7	4.5	21.25	0	3.9	0
NVP-LCL161	IAPs, SMAC mimetic	G. Apoptotic modulator	2.7	1.7	1.9	1.7	9.8	6.9	5.1	14.05	0	15.7	7.1	32.15	3.9	10.9	0.6
Selinexor	XPO1/CRM1 inhibitor	G. Apoptotic modulator	20.1	15.8	18.2	17.1	21.4	24.4	19.5	12.45	12.8	22.4	10.7	21.5	12.3	21.6	18.9
Idasanutlin	p53-MDM2 inhibitor	G. Apoptotic modulator	22.5	18.5	22.7	5	16.6	15.6	15.7	0.5	2	5.2	2.5	1.9	2.6	5.3	3.6
WEHI-539	Bcl-XL inhibitor	G. Apoptotic modulator	5.1	6.4	0.5	0.4	0.1	6.9	3	0	0	3.1	1.5	3.7	1.9	3	0
AMG-232	MDM2 inhibitor	G. Apoptotic modulator	20.3	14.9	26	7.1	13.1	14.2	15	0	0	0	0	0	0	0	0.8
Sabutoclax	pan-Bcl-2 family inhibitor	G. Apoptotic modulator	5.2	5.2	9.1	6.9	5.3	6.4	3.8	4.75	9.3	11.8	12.6	6.6	9.6	5.6	10.8
Verdinexor	XPO1/CRM1 inhibitor	G. Apoptotic modulator	11	9.4	9.2	11.2	11.9	11.7	11.5	3.7	7.6	10.9	6	11.15	8.2	11.2	8.6
A-1210477	MCL-1 inhibitor	G. Apoptotic modulator	4.9	6	7.5	7.2	4.7	4.6	6.5	5.7	5.9	8.8	7.6	6.7	5.9	7	8.2
SAR405838	MDM2 inhibitor	G. Apoptotic modulator	15.8	10.3	17.9	8.1	8.4	10.5	5	0	1.6	4.9	1.6	3.4	3.1	3.3	3.5
A-1331852	Bcl-XL inhibitor	G. Apoptotic modulator	13.9	14.5	26.7	1.2	24	24.8	7.6	7.4	3.1	9.6	8.8	23	12.5	16.8	5.7
A-1155463	BCL-XL inhibitor	G. Apoptotic modulator	31.9	27.6	34	14.1	33.4	30.1	19.3	18.7	9.7	16.8	21.3	36.8	20.7	25.5	13.5
NVP-CGM097	p53-MDM2 inhibitor	G. Apoptotic modulator	15.4	12.2	18	9.2	13	10.9	10	5.45	5.9	7.4	6.3	8.6	5.9	5.5	6.9
Necrostatin 2	Necroptosis inhibitor	G. Apoptotic modulator	0	0	0	0.7	0.3	0	2.5	0	0	0	0	0	0	0	0
Eltanexor	XPO1/CRM1 inhibitor	G. Apoptotic modulator	22.4	16.2	24.5	19.9	23	25.8	17.8	14.7	13.3	23.7	12.4	23.7	12.5	23	16.5
S-63845	MCL-1 inhibitor	G. Apoptotic modulator	0	0	2.8	0	0	0	0	0.05	0	0	0	8	0	0	0
Lovastatin	HMG-CoA reductase inhibitor	H. Metabolic modifier	0	0.3	3.9	1.1	1	0	0.1	0	3.3	1.3	0	2.5	0.5	0.9	2.1
Metformin	AMPK activator	H. Metabolic modifier	0	0	0	0	0	0	0	0	0	0	0	0	0	0	0
Simvastatin	HMG CoA reductase inhibitor	H. Metabolic modifier	0.1	2.6	3	1.3	2.2	0.2	1	0.6	3.6	2.8	0.9	5.2	2	3	3.9
Disulfiram(+CuCl2)	alcohol dehydrogenase inhibitor	H. Metabolic modifier	0	0	4.8	0	0.4	5.7	4	0.05	0	0	0	4.5	0	4.8	0
Methotrexate	Antimetabolite; Anti-folate agent	H. Metabolic modifier	0	0	0	0	0.2	0	0	2.2	0	0	0	0	0	0	0
Pravastatin	HMG CoA reductase inhibitor	H. Metabolic modifier	0	0	0	0	0	0	0	0	0	0	0	0.35	0	0.8	0
Pemetrexed	Dihydrofolate reductase inhibitor	H. Metabolic modifier	0	0	0	0	3.3	1.5	0	2.05	0	0	0	1.55	2.2	0.3	3.4
Atorvastatin	HMG CoA reductase inhibitor	H. Metabolic modifier	1	1.9	1.5	2.9	3.2	0	5.3	0.65	4.9	3.1	3.2	6.75	2.9	1.6	4.5
CPI-613	pyruvate dehydrogenase, alpha-ketoglutarate dehydrogenase inhibitor	H. Metabolic modifier	0	0	0	2.5	0	0	2.8	0	0	0	0	0	0	0	0
Pevonedistat	NAE inhibitor	H. Metabolic modifier	5.7	10.2	10.6	9.4	20.5	7.1	12.2	3.75	10.1	5.2	0.3	10.65	8.2	4.1	12.6
AVN944	IMPDH inhibitor	H. Metabolic modifier	18.1	9.8	12.6	7.4	10.3	6.6	10	7.65	11.2	12	11	6.45	13.4	13.4	14.2
TH588	MTH1 inhibitor	H. Metabolic modifier	3.4	5.2	5.4	3	2.2	2.3	5.7	1.15	1.2	2.2	0.2	0.2	0.4	0	2.3
URB597	FAAH inhibitor	H. Metabolic modifier	0	0	0.2	0	0	0	0	0	0	0	0	0	0	0	0
Triapine	ribonucleotide reductase inhibitor	H. Metabolic modifier	4.2	3.5	1.7	2.2	6	2.3	5.1	0	0.9	1.7	0	1.15	2.4	1.8	2.4
AZD3965	MCT1 inhibitor	H. Metabolic modifier	0	0	0.8	0	0	0	0	2.7	0	0	0	1.5	0	0	0
Erastin	VDAC inhibitor, induces ferroptosis	H. Metabolic modifier	0	0.3	3.9	0	4.7	0	3.3	0.85	2.2	17	14.6	0.1	6.1	8	0.2
RSL3	GPX4 inhibitor, induces ferroptosis	H. Metabolic modifier	0	0	0	0	0	0	0	0	0	0	0	0	0	0	0
SB 743921	Mitotic inhibitor. Eg5/KSP inhibitor	I. Kinesin inhibitor	3.3	2.4	2.5	1.3	5.6	0	5	2.4	2.4	1.9	0	0	1.8	1.1	1.3
GSK923295	CENP-E inhibitor	I. Kinesin inhibitor	14.9	3.8	11.9	6	8.8	0.2	4.2	12.65	7.3	11.9	3.5	4.8	5.5	2.7	5.7
Filanesib	KSP/Eg5 inhibitor	I. Kinesin inhibitor	17.4	6.8	12.7	12.3	12	6.6	2.9	6.65	7.5	10.7	0	0	4.4	0	6.3
Litronesib	Eg5 inhibitor	I. Kinesin inhibitor	21.2	4.9	11.6	15.2	13.5	2.8	4.3	7.8	6.8	11.2	0	0	7.9	0.7	9.2
Celecoxib	Selective COX-2 inhibitor	J. NSAID	0	0	0	0	0	0	0.3	0	0	0	0	0	0	0	0
BIIB021	HSP90 inhibitor	K. HSP inhibitor	18	16.9	21.1	18.8	15.5	13.5	14.6	12.85	13.7	12.1	13.2	10.65	17.2	10	11.7
Luminespib	HSP90 inhibitor	K. HSP inhibitor	22.8	19.8	23	26	23.6	15.3	19	13.95	16.9	14.5	13	9.4	10.8	3.2	13.2
VER 155008	HSP70 inhibitor	K. HSP inhibitor	7.6	2.6	6.6	5.6	0	1.6	0	0.95	2	3.2	2.5	2.1	6	5.5	4.2
Ganetespib	HSP90 inhibitor	K. HSP inhibitor	14.3	16.2	19.7	19.5	17.5	13.6	14	13.4	12.3	12.9	10.9	8.9	11.3	3.3	14.3
CUDC-305	HSP90 inhibitor	K. HSP inhibitor	12.8	12.9	13.9	15.8	15.2	11.6	12.7	11.5	9.7	9.8	9.3	8.05	16.1	9.8	8.9
Onalespib	HSP90 inhibitor	K. HSP inhibitor	12.5	12.6	14	15.1	15.4	12.8	10.6	10.4	9	9.4	9	5.45	12.2	6	8.1
Sonidegib	Smothened (Hh) inhib	X. Other	2.1	0.1	1.3	3	0	0	2.1	0	0.1	0.4	0	2.45	0	0	0
Vismodegib	Smothened (Hh) inhibitor	X. Other	0	0.4	0	0	0	0.8	0	0	0	0	0	1.95	0.6	0.3	0
Glasdegib	Smo inhibitor	X. Other	0	0.4	0	0	5.2	0	3.7	0	0	0	0	2.75	0	0	0
Taladegib	Smothened (Hh) inhib	X. Other	0	0	0	0	0	0	0	0	0	0	0	0	0	0	0
Saridegib	Smothened (Hh) inhib	X. Other	0	2.2	0	4.1	0	0	2.2	0	0	0	0	0.3	0	0	0
Pilocarpine	Non-selective muscarinic receptor agonist	X. Other	0	0.3	0	0	0	0	0	0	0	0	0	2.65	0	0	0
Anagrelide	PDE-3, PLA2 inhibitor	X. Other	0	0	0	0.8	0	3.5	12	0	18.7	2.5	0	0	0	0.7	0
Miltefosine	Antimicrobial, inhibits PI3K/AKT	X. Other	10.6	5.5	6.9	6.6	5.1	10.2	8.1	2.55	8.4	5.7	8.7	9.8	5.6	9.1	10
Mepacrine	Unclear. PLA2 inhibitor. NF-kB inhibitor, p53 activator	X. Other	18	19.4	19.4	17.1	10.9	15.9	12.3	13.6	10.3	13.8	9.8	20.2	9.5	10	9.2
Deferoxamine	Iron chelator	X. Other	0	0	0.2	0	0	0	0	0	1.4	4.5	1.2	0	4.1	1.4	1.1
Digoxin	Cardiac glycoside	X. Other	11.9	11.1	14.4	14.6	18.3	16.6	12.5	9.4	14.3	12	10.3	17.1	9.6	10.7	9.7
Itraconazole	antifungal, hedgehog signaling inhibitor	X. Other	5.3	3	6.6	4.8	4.6	0.6	4.4	0.1	0.8	1.2	1.3	4.9	4.5	0.7	0.2
Tarenflurbil	Gamma-secretase inhibitor	X. Other	0	0	0.3	0	0	0	0	0	0	0	0	1.05	0	0	0
Plerixafor	CXCR4 antagonist	X. Other	0	0	0	0	0	0	0	0	0	0	0	0	0	0	0
Fingolimod	S1PR antagonist	X. Other	8.3	7.7	6.1	7.2	5.7	5.7	7	5.8	6	5.8	7.3	10.8	5.1	7	5.3
Galiellalactone	STAT3-DNA interaction inhibitor	X. Other	5.9	5.9	2.3	5.8	4.6	3.8	6.7	5.9	6.7	4	5.5	1.65	3.9	2.5	4.2
PF-3845	FAAH inhibitor	X. Other	1.1	3.3	1.2	1.6	0	1.9	2.5	0	0	0	0	0.4	2.3	0.1	1.5
MK-0752	gamma-secretase/notch inhibitor	X. Other	0	0	0.7	0	0	0	0.2	0	0	0	0	0	0	0.3	0
Varespladib	Secretory phospholipase A2 inhibitor	X. Other	0	0	0	0	0	0	0	0	0	0	0	0.1	0	0	0
1-methyl-D-tryptophan	Indolamine 2,3-dioxygenase 1 and 2 inhibitor	X. Other	0	0	0	0	0	0	0.5	0	0.2	0	0	0	0	0	0
TRAM-34	intermediate-conductance Ca2+-activated K+ channel inh.	X. Other	0	0	0	0	0	0	1.5	0	0	0	0	0	0	0	0
Rigosertib	Ras-Raf interaction inhibitor, contaminated by microtubile depolymerizer...	X. Other	20	16.4	20.5	23.6	12	15.1	10.6	13.2	15.4	19	0.1	6.5	18.2	14.3	16.1
Cilengitide	alphaVbeta3 integrin inhibitor	X. Other	0	0	1.3	0	0	0	1.3	0.75	4.3	0	1.9	2.4	0.1	0	0
NVP-LGK974	PORCN inhibitor	X. Other	0.3	0.8	0	0	0.8	0	1.7	0.15	0	0	0.2	0.35	1	0	1.2
NMS-873	p97/VCP inhibitor	X. Other	5.5	8.3	10	8.3	9.6	9.1	5	7.55	5.3	9.4	9.2	9.15	9	8	8.8
Darapladib	lipoprotein-associated phospholipase A2 inhibitor	X. Other	0	0	1.6	0	0	0	1.2	0.25	0	0.1	1.3	4.2	0	0	0
ML323	USP1-UAF1 inhibitor	X. Other	0.1	3.1	0.2	0	1.7	0.6	0.9	0	0	0	0	0.8	0.9	0	0.3
GSK2830371	Wip1 inhibitor	X. Other	0	0	7.1	0	0	1.5	0	0	0	0	0	2.05	0	0.2	0.1
BCI	Dusp6 inhibitor	X. Other	17.1	19.4	20.3	13.2	16.6	17.8	16.4	13.15	18.3	19.2	12.6	15.15	14.9	16.4	10.4
MST-312	Telomerase inhibitor	X. Other	3.7	2.7	7.7	6.7	2.4	3.3	0	2.9	9.7	9	8.2	5.55	6.2	5.7	10.1
SH-4-54	STAT3 inhibitor	X. Other	5.1	9.3	8.8	7	5.5	7.6	9.2	4	10.3	6	5.9	6.2	6.2	9	5.3
Marimastat	MMP-9, MMP-1, MMP-2, MMP-14, MMP-7 inhibitor	X. Other	0.9	0	0	0	3.6	0	0	0	0.1	0.4	0	0	0	0	0
Omaveloxolone	Nrf2 activator	X. Other	11.3	9.3	10	9.9	13.9	14.3	15.8	13.5	14	19.3	11.6	9.7	18.7	15.8	15.9
BRD7116	Leukemic stem cell inhibitor	X. Other	0	0.1	3.7	1.4	0	0	1	0	0	2.2	0	1.5	0.5	0.8	0
Napabucasin	CSC inhibitor, STAT3 mediated	X. Other	13.4	18.3	17.9	15.3	15	14.4	17.2	10.75	19.2	21.8	18.2	17.5	18.2	14.7	18.5
TIC10	ERK & AKT inhibitor, TRAIL inducer	X. Other	2.7	4.8	4.8	3.8	7.2	5.4	6.5	2.95	5.5	3.4	4.1	4.3	3.3	4	3.3
NVP-SHP099	SHP2 inhibitor	X. Other	1.3	1.4	6	5	0.4	1	0	0	1.9	0.1	0	4.3	0	0.7	0
Salinomycin	Ionophore	X. Other	18.4	15.4	1.1	16.8	16.5	8.1	14.7	11.55	16.4	18.8	23.3	26.1	12.5	16.6	10.6
E7820	Integrin alpha2 expression inhibitor	X. Other	6.4	4.4	10.1	3	7.4	5.9	12.2	2.9	12.4	18.3	4.5	16.3	3.9	1.5	10.5
JPH203	LAT1 inhibitor	X. Other	0	0	0	0	0	0	0	0	0	0	0	0	0	0.4	0
